# Supplementary material for: Reduced penetrance of MODY-associated HNF1A/HNF4A variants but not GCK variants in clinically unselected cohorts
Source: Am J Hum Genet. 2022 Oct 17;109(11):2018–28. doi: 10.1016/j.ajhg.2022.09.014 (PMC9674944; doi:10.1016/j.ajhg.2022.09.014)
Supplement: Table S3. Pathogenic variants of HNF1A, HNF4A, and GCK in MODY proband, proband family members, Geisinger cohort, and UK Biobank [file mmc2.xlsx]

## Sheet: MODY_Probands
study	gene	transcript	cdna_nomenclature	protein_nomenclature	N
MODY_PROBANDS	GCK	NM_000162.5	c.1000_1018del	p.Phe334fs	7
MODY_PROBANDS	GCK	NM_000162.5	c.1004T>A	p.Val335Glu	1
MODY_PROBANDS	GCK	NM_000162.5	c.1007C>A	p.Ser336*	1
MODY_PROBANDS	GCK	NM_000162.5	c.1007C>T	p.Ser336Leu	1
MODY_PROBANDS	GCK	NM_000162.5	c.1010A>C	p.Gln337Pro	4
MODY_PROBANDS	GCK	NM_000162.5	c.1018A>C	p.Ser340Arg	1
MODY_PROBANDS	GCK	NM_000162.5	c.1018A>G	p.Ser340Gly	1
MODY_PROBANDS	GCK	NM_000162.5	c.1019+1G>A	p.?	4
MODY_PROBANDS	GCK	NM_000162.5	c.1019+2T>G	p.?	1
MODY_PROBANDS	GCK	NM_000162.5	c.1019+5G>C	p.?	1
MODY_PROBANDS	GCK	NM_000162.5	c.1019G>A	p.Ser340Asn	3
MODY_PROBANDS	GCK	NM_000162.5	c.1019G>C	p.Ser340Thr	1
MODY_PROBANDS	GCK	NM_000162.5	c.1019G>T	p.Ser340Ile	8
MODY_PROBANDS	GCK	NM_000162.5	c.1028del	p.Gly343fs	1
MODY_PROBANDS	GCK	NM_000162.5	c.1030_1039del	p.Asp344fs	1
MODY_PROBANDS	GCK	NM_000162.5	c.1039C>T	p.Gln347*	1
MODY_PROBANDS	GCK	NM_000162.5	c.106C>T	p.Arg36Trp	9
MODY_PROBANDS	GCK	NM_000162.5	c.1079C>A	p.Ser360*	3
MODY_PROBANDS	GCK	NM_000162.5	c.1087G>A	p.Asp363Asn	1
MODY_PROBANDS	GCK	NM_000162.5	c.1088A>G	p.Asp363Gly	1
MODY_PROBANDS	GCK	NM_000162.5	c.1092C>A	p.Cys364*	1
MODY_PROBANDS	GCK	NM_000162.5	c.1092C>G	p.Cys364Trp	1
MODY_PROBANDS	GCK	NM_000162.5	c.1095_1096insGAGCGAC	p.Ile366fs	1
MODY_PROBANDS	GCK	NM_000162.5	c.1099G>A	p.Val367Met	2
MODY_PROBANDS	GCK	NM_000162.5	c.1112G>T	p.Cys371Phe	1
MODY_PROBANDS	GCK	NM_000162.5	c.1113C>G	p.Cys371Trp	1
MODY_PROBANDS	GCK	NM_000162.5	c.1114G>T	p.Glu372*	1
MODY_PROBANDS	GCK	NM_000162.5	c.1115_1137dup	p.His380fs	1
MODY_PROBANDS	GCK	NM_000162.5	c.1118G>C	p.Ser373Thr	1
MODY_PROBANDS	GCK	NM_000162.5	c.1119_1120dup	p.Val374fs	1
MODY_PROBANDS	GCK	NM_000162.5	c.1124C>T	p.Ser375Phe	2
MODY_PROBANDS	GCK	NM_000162.5	c.1127_1128insA; c.1364T>A	p.Arg377fs; Val455Glu	1
MODY_PROBANDS	GCK	NM_000162.5	c.1130G>A	p.Arg377His	1
MODY_PROBANDS	GCK	NM_000162.5	c.1130G>T	p.Arg377Leu	1
MODY_PROBANDS	GCK	NM_000162.5	c.1132G>A	p.Ala378Thr	3
MODY_PROBANDS	GCK	NM_000162.5	c.1133C>A	p.Ala378Asp	1
MODY_PROBANDS	GCK	NM_000162.5	c.1133C>T	p.Ala378Val	3
MODY_PROBANDS	GCK	NM_000162.5	c.1139A>C	p.His380Pro	1
MODY_PROBANDS	GCK	NM_000162.5	c.113A>T	p.Gln38Leu	1
MODY_PROBANDS	GCK	NM_000162.5	c.1144T>C	p.Cys382Arg	2
MODY_PROBANDS	GCK	NM_000162.5	c.1145G>A	p.Cys382Tyr	1
MODY_PROBANDS	GCK	NM_000162.5	c.1147T>C	p.Ser383Pro	1
MODY_PROBANDS	GCK	NM_000162.5	c.1148C>T	p.Ser383Leu	6
MODY_PROBANDS	GCK	NM_000162.5	c.1150G>A	p.Ala384Thr	1
MODY_PROBANDS	GCK	NM_000162.5	c.1151C>A	p.Ala384Glu	1
MODY_PROBANDS	GCK	NM_000162.5	c.1151C>T	p.Ala384Val	1
MODY_PROBANDS	GCK	NM_000162.5	c.1153G>A	p.Gly385Arg	1
MODY_PROBANDS	GCK	NM_000162.5	c.1153G>C	p.Gly385Arg	1
MODY_PROBANDS	GCK	NM_000162.5	c.1155del	p.Leu386fs	1
MODY_PROBANDS	GCK	NM_000162.5	c.1156del	p.Leu386fs	1
MODY_PROBANDS	GCK	NM_000162.5	c.1159G>A	p.Ala387Thr	4
MODY_PROBANDS	GCK	NM_000162.5	c.1160C>A	p.Ala387Glu	1
MODY_PROBANDS	GCK	NM_000162.5	c.1160C>T	p.Ala387Val	3
MODY_PROBANDS	GCK	NM_000162.5	c.1166T>A	p.Val389Asp	1
MODY_PROBANDS	GCK	NM_000162.5	c.1174C>G	p.Arg392Gly	1
MODY_PROBANDS	GCK	NM_000162.5	c.1174C>T	p.Arg392Cys	8
MODY_PROBANDS	GCK	NM_000162.5	c.1175G>C	p.Arg392Pro	1
MODY_PROBANDS	GCK	NM_000162.5	c.1175G>T	p.Arg392Leu	1
MODY_PROBANDS	GCK	NM_000162.5	c.1183G>T	p.Glu395*	1
MODY_PROBANDS	GCK	NM_000162.5	c.1186_1193del	p.Ser396fs	1
MODY_PROBANDS	GCK	NM_000162.5	c.118G>A	p.Glu40Lys	3
MODY_PROBANDS	GCK	NM_000162.5	c.1190G>T	p.Arg397Leu	14
MODY_PROBANDS	GCK	NM_000162.5	c.1198del	p.Asp400fs	1
MODY_PROBANDS	GCK	NM_000162.5	c.1209del	p.Ile404fs	1
MODY_PROBANDS	GCK	NM_000162.5	c.1216G>A	p.Val406Met	1
MODY_PROBANDS	GCK	NM_000162.5	c.1219G>A	p.Gly407Ser	1
MODY_PROBANDS	GCK	NM_000162.5	c.1221_1225del	p.Val408fs	1
MODY_PROBANDS	GCK	NM_000162.5	c.1222G>A	p.Val408Met	1
MODY_PROBANDS	GCK	NM_000162.5	c.1226del	p.Asp409fs	1
MODY_PROBANDS	GCK	NM_000162.5	c.1228G>T	p.Gly410Cys	1
MODY_PROBANDS	GCK	NM_000162.5	c.1229G>A	p.Gly410Asp	1
MODY_PROBANDS	GCK	NM_000162.5	c.1232_1244del	p.Ser411fs	2
MODY_PROBANDS	GCK	NM_000162.5	c.1234G>A	p.Val412Met	1
MODY_PROBANDS	GCK	NM_000162.5	c.1235T>A	p.Val412Glu	1
MODY_PROBANDS	GCK	NM_000162.5	c.1240A>T	p.Lys414*	1
MODY_PROBANDS	GCK	NM_000162.5	c.1247A>G	p.His416Arg	2
MODY_PROBANDS	GCK	NM_000162.5	c.1253G>T	p.Ser418Ile	1
MODY_PROBANDS	GCK	NM_000162.5	c.1260G>T	p.Lys420Asn	1
MODY_PROBANDS	GCK	NM_000162.5	c.1264C>T	p.Arg422Trp	2
MODY_PROBANDS	GCK	NM_000162.5	c.127C>G	p.Arg43Gly	2
MODY_PROBANDS	GCK	NM_000162.5	c.127C>T	p.Arg43Cys	5
MODY_PROBANDS	GCK	NM_000162.5	c.128G>A	p.Arg43His	3
MODY_PROBANDS	GCK	NM_000162.5	c.128G>A;c.203G>A	p.Arg43His	1
MODY_PROBANDS	GCK	NM_000162.5	c.128G>C	p.Arg43Pro	6
MODY_PROBANDS	GCK	NM_000162.5	c.128G>T	p.Arg43Leu	1
MODY_PROBANDS	GCK	NM_000162.5	c.1292C>A	p.Thr431Lys	1
MODY_PROBANDS	GCK	NM_000162.5	c.1300T>G	p.Cys434Gly	1
MODY_PROBANDS	GCK	NM_000162.5	c.1304A>G	p.Glu435Gly	1
MODY_PROBANDS	GCK	NM_000162.5	c.1306A>T	p.Ile436Phe	4
MODY_PROBANDS	GCK	NM_000162.5	c.130G>A	p.Gly44Ser	16
MODY_PROBANDS	GCK	NM_000162.5	c.130G>T	p.Gly44Cys	1
MODY_PROBANDS	GCK	NM_000162.5	c.131del	p.Gly44fs	3
MODY_PROBANDS	GCK	NM_000162.5	c.131G>A	p.Gly44Asp	7
MODY_PROBANDS	GCK	NM_000162.5	c.1327G>A	p.Glu443Lys	1
MODY_PROBANDS	GCK	NM_000162.5	c.1336G>C	p.Gly446Arg	1
MODY_PROBANDS	GCK	NM_000162.5	c.1340G>A	p.Arg447Gln	6
MODY_PROBANDS	GCK	NM_000162.5	c.1343G>T	p.Gly448Val	1
MODY_PROBANDS	GCK	NM_000162.5	c.1345G>A	p.Ala449Thr	1
MODY_PROBANDS	GCK	NM_000162.5	c.1346C>A	p.Ala449Glu	1
MODY_PROBANDS	GCK	NM_000162.5	c.134T>C	p.Leu45Pro	1
MODY_PROBANDS	GCK	NM_000162.5	c.1358C>G	p.Ser453Trp	2
MODY_PROBANDS	GCK	NM_000162.5	c.1358C>T	p.Ser453Leu	2
MODY_PROBANDS	GCK	NM_000162.5	c.1361C>A	p.Ala454Glu	1
MODY_PROBANDS	GCK	NM_000162.5	c.1361C>T	p.Ala454Val	3
MODY_PROBANDS	GCK	NM_000162.5	c.1372_1373del	p.Lys458fs	1
MODY_PROBANDS	GCK	NM_000162.5	c.137G>T	p.Arg46Met	2
MODY_PROBANDS	GCK	NM_000162.5	c.148C>T	p.His50Tyr	1
MODY_PROBANDS	GCK	NM_000162.5	c.149A>T	p.His50Leu	3
MODY_PROBANDS	GCK	NM_000162.5	c.149dup	p.His50fs	1
MODY_PROBANDS	GCK	NM_000162.5	c.157G>A	p.Ala53Thr	1
MODY_PROBANDS	GCK	NM_000162.5	c.158C>T	p.Ala53Val	4
MODY_PROBANDS	GCK	NM_000162.5	c.162T>G	p.Ser54Arg	3
MODY_PROBANDS	GCK	NM_000162.5	c.183C>A	p.Tyr61*	13
MODY_PROBANDS	GCK	NM_000162.5	c.183C>G	p.Tyr61*	1
MODY_PROBANDS	GCK	NM_000162.5	c.184G>A	p.Val62Met	2
MODY_PROBANDS	GCK	NM_000162.5	c.185T>C	p.Val62Ala	1
MODY_PROBANDS	GCK	NM_000162.5	c.186del	p.Arg63fs	1
MODY_PROBANDS	GCK	NM_000162.5	c.208+3A>G	p.?	1
MODY_PROBANDS	GCK	NM_000162.5	c.209-1G>A	p.?	1
MODY_PROBANDS	GCK	NM_000162.5	c.214G>A	p.Gly72Arg	8
MODY_PROBANDS	GCK	NM_000162.5	c.217del	p.Asp73fs	1
MODY_PROBANDS	GCK	NM_000162.5	c.220T>A	p.Phe74Ile	1
MODY_PROBANDS	GCK	NM_000162.5	c.227C>T	p.Ser76Phe	1
MODY_PROBANDS	GCK	NM_000162.5	c.232G>A	p.Asp78Asn	1
MODY_PROBANDS	GCK	NM_000162.5	c.232G>C	p.Asp78His	1
MODY_PROBANDS	GCK	NM_000162.5	c.233A>G	p.Asp78Gly	1
MODY_PROBANDS	GCK	NM_000162.5	c.234C>G	p.Asp78Glu	1
MODY_PROBANDS	GCK	NM_000162.5	c.236T>C	p.Leu79Pro	2
MODY_PROBANDS	GCK	NM_000162.5	c.238G>A	p.Gly80Ser	2
MODY_PROBANDS	GCK	NM_000162.5	c.238G>C	p.Gly80Arg	3
MODY_PROBANDS	GCK	NM_000162.5	c.239G>T	p.Gly80Val	1
MODY_PROBANDS	GCK	NM_000162.5	c.241G>A	p.Gly81Ser	2
MODY_PROBANDS	GCK	NM_000162.5	c.296G>A	p.Trp99*	1
MODY_PROBANDS	GCK	NM_000162.5	c.297G>A	p.Trp99*	2
MODY_PROBANDS	GCK	NM_000162.5	c.298del	p.Ser100fs	1
MODY_PROBANDS	GCK	NM_000162.5	c.301del	p.Val101*	1
MODY_PROBANDS	GCK	NM_000162.5	c.313_314insGGAGACCAAAC	p.His105fs	2
MODY_PROBANDS	GCK	NM_000162.5	c.313del	p.His105fs	1
MODY_PROBANDS	GCK	NM_000162.5	c.316C>T	p.Gln106*	6
MODY_PROBANDS	GCK	NM_000162.5	c.322T>C	p.Tyr108His	8
MODY_PROBANDS	GCK	NM_000162.5	c.324C>A	p.Tyr108*	1
MODY_PROBANDS	GCK	NM_000162.5	c.325T>C	p.Ser109Pro	2
MODY_PROBANDS	GCK	NM_000162.5	c.329T>C	p.Ile110Thr	1
MODY_PROBANDS	GCK	NM_000162.5	c.332C>T	p.Pro111Leu	2
MODY_PROBANDS	GCK	NM_000162.5	c.350G>T	p.Gly117Val	1
MODY_PROBANDS	GCK	NM_000162.5	c.351_358del	p.Thr118fs	1
MODY_PROBANDS	GCK	NM_000162.5	c.353C>T	p.Thr118Ile	1
MODY_PROBANDS	GCK	NM_000162.5	c.355G>A	p.Ala119Thr	1
MODY_PROBANDS	GCK	NM_000162.5	c.356C>A	p.Ala119Asp	1
MODY_PROBANDS	GCK	NM_000162.5	c.363+1del	p.?	1
MODY_PROBANDS	GCK	NM_000162.5	c.363+1G>C	p.?	1
MODY_PROBANDS	GCK	NM_000162.5	c.364-2A>G	p.?	1
MODY_PROBANDS	GCK	NM_000162.5	c.364C>A	p.Leu122Ile	1
MODY_PROBANDS	GCK	NM_000162.5	c.364C>T	p.Leu122Phe	1
MODY_PROBANDS	GCK	NM_000162.5	c.370G>A	p.Asp124Asn	4
MODY_PROBANDS	GCK	NM_000162.5	c.386G>A	p.Cys129Tyr	6
MODY_PROBANDS	GCK	NM_000162.5	c.386G>T	p.Cys129Phe	1
MODY_PROBANDS	GCK	NM_000162.5	c.389T>C	p.Ile130Thr	3
MODY_PROBANDS	GCK	NM_000162.5	c.391T>C	p.Ser131Pro	1
MODY_PROBANDS	GCK	NM_000162.5	c.396C>A	p.Asp132Glu	1
MODY_PROBANDS	GCK	NM_000162.5	c.401T>C	p.Leu134Pro	1
MODY_PROBANDS	GCK	NM_000162.5	c.409C>G	p.His137Asp	1
MODY_PROBANDS	GCK	NM_000162.5	c.425_426delinsC	p.Lys142fs	1
MODY_PROBANDS	GCK	NM_000162.5	c.435_436dup	p.Leu146fs	6
MODY_PROBANDS	GCK	NM_000162.5	c.437del	p.Leu146fs	1
MODY_PROBANDS	GCK	NM_000162.5	c.442T>A	p.Phe148Ile	1
MODY_PROBANDS	GCK	NM_000162.5	c.443T>C	p.Phe148Ser	1
MODY_PROBANDS	GCK	NM_000162.5	c.445A>C	p.Thr149Pro	1
MODY_PROBANDS	GCK	NM_000162.5	c.449T>C	p.Phe150Ser	23
MODY_PROBANDS	GCK	NM_000162.5	c.45+1G>C	p.?	2
MODY_PROBANDS	GCK	NM_000162.5	c.45+1G>T	p.?	3
MODY_PROBANDS	GCK	NM_000162.5	c.45+3A>G	p.?	1
MODY_PROBANDS	GCK	NM_000162.5	c.451T>C	p.Ser151Pro	1
MODY_PROBANDS	GCK	NM_000162.5	c.458C>A	p.Pro153His	4
MODY_PROBANDS	GCK	NM_000162.5	c.461T>C	p.Val154Ala	2
MODY_PROBANDS	GCK	NM_000162.5	c.466C>G	p.His156Asp	1
MODY_PROBANDS	GCK	NM_000162.5	c.466C>T	p.His156Tyr	2
MODY_PROBANDS	GCK	NM_000162.5	c.469G>A	p.Glu157Lys	6
MODY_PROBANDS	GCK	NM_000162.5	c.472G>T	p.Asp158Tyr	1
MODY_PROBANDS	GCK	NM_000162.5	c.476T>A	p.Ile159Asn	1
MODY_PROBANDS	GCK	NM_000162.5	c.478G>A	p.Asp160Asn	11
MODY_PROBANDS	GCK	NM_000162.5	c.478G>C	p.Asp160His	2
MODY_PROBANDS	GCK	NM_000162.5	c.483+1G>A	p.?	1
MODY_PROBANDS	GCK	NM_000162.5	c.484-2A>G	p.?	1
MODY_PROBANDS	GCK	NM_000162.5	c.484-2A>T	p.?	1
MODY_PROBANDS	GCK	NM_000162.5	c.485G>A	p.Gly162Asp	2
MODY_PROBANDS	GCK	NM_000162.5	c.488T>A	p.Ile163Asn	1
MODY_PROBANDS	GCK	NM_000162.5	c.490C>T	p.Leu164Phe	1
MODY_PROBANDS	GCK	NM_000162.5	c.491T>C	p.Leu164Pro	3
MODY_PROBANDS	GCK	NM_000162.5	c.499T>C	p.Trp167Arg	2
MODY_PROBANDS	GCK	NM_000162.5	c.500G>A	p.Trp167*	1
MODY_PROBANDS	GCK	NM_000162.5	c.505A>C	p.Lys169Gln	1
MODY_PROBANDS	GCK	NM_000162.5	c.505A>G	p.Lys169Glu	1
MODY_PROBANDS	GCK	NM_000162.5	c.508G>A	p.Gly170Ser	1
MODY_PROBANDS	GCK	NM_000162.5	c.521C>T	p.Ser174Leu	1
MODY_PROBANDS	GCK	NM_000162.5	c.523G>A	p.Gly175Arg	1
MODY_PROBANDS	GCK	NM_000162.5	c.523G>C	p.Gly175Arg	1
MODY_PROBANDS	GCK	NM_000162.5	c.524G>A	p.Gly175Glu	1
MODY_PROBANDS	GCK	NM_000162.5	c.527C>A	p.Ala176Glu	5
MODY_PROBANDS	GCK	NM_000162.5	c.532G>A	p.Gly178Arg	1
MODY_PROBANDS	GCK	NM_000162.5	c.533G>A	p.Gly178Glu	3
MODY_PROBANDS	GCK	NM_000162.5	c.533G>C	p.Gly178Ala	1
MODY_PROBANDS	GCK	NM_000162.5	c.533G>T	p.Gly178Val	1
MODY_PROBANDS	GCK	NM_000162.5	c.539A>G	p.Asn180Ser	4
MODY_PROBANDS	GCK	NM_000162.5	c.540T>G	p.Asn180Lys	22
MODY_PROBANDS	GCK	NM_000162.5	c.542T>C	p.Val181Ala	1
MODY_PROBANDS	GCK	NM_000162.5	c.544G>A	p.Val182Met	12
MODY_PROBANDS	GCK	NM_000162.5	c.544G>C	p.Val182Leu	1
MODY_PROBANDS	GCK	NM_000162.5	c.554T>C	p.Leu185Pro	1
MODY_PROBANDS	GCK	NM_000162.5	c.556C>T	p.Arg186*	36
MODY_PROBANDS	GCK	NM_000162.5	c.557G>C	p.Arg186Pro	3
MODY_PROBANDS	GCK	NM_000162.5	c.557G>T	p.Arg186Leu	1
MODY_PROBANDS	GCK	NM_000162.5	c.562G>A	p.Ala188Thr	7
MODY_PROBANDS	GCK	NM_000162.5	c.563C>G	p.Ala188Gly	1
MODY_PROBANDS	GCK	NM_000162.5	c.566T>C	p.Ile189Thr	1
MODY_PROBANDS	GCK	NM_000162.5	c.567_568insTATC	p.Lys190fs	1
MODY_PROBANDS	GCK	NM_000162.5	c.56T>A	p.Ile19Asn	1
MODY_PROBANDS	GCK	NM_000162.5	c.571C>T	p.Arg191Trp	56
MODY_PROBANDS	GCK	NM_000162.5	c.572G>A	p.Arg191Gln	2
MODY_PROBANDS	GCK	NM_000162.5	c.579+1G>A	p.?	3
MODY_PROBANDS	GCK	NM_000162.5	c.579G>T	p.?	1
MODY_PROBANDS	GCK	NM_000162.5	c.580-13_580-1del	p.?	1
MODY_PROBANDS	GCK	NM_000162.5	c.580-1G>A	p.?	1
MODY_PROBANDS	GCK	NM_000162.5	c.580del	p.Asp194fs	1
MODY_PROBANDS	GCK	NM_000162.5	c.592G>T	p.Asp198Tyr	1
MODY_PROBANDS	GCK	NM_000162.5	c.595G>A	p.Val199Met	2
MODY_PROBANDS	GCK	NM_000162.5	c.596T>C	p.Val199Ala	1
MODY_PROBANDS	GCK	NM_000162.5	c.598G>T	p.Val200Leu	1
MODY_PROBANDS	GCK	NM_000162.5	c.59T>C	p.Leu20Pro	1
MODY_PROBANDS	GCK	NM_000162.5	c.601G>T	p.Ala201Ser	4
MODY_PROBANDS	GCK	NM_000162.5	c.608T>A	p.Val203Glu	1
MODY_PROBANDS	GCK	NM_000162.5	c.608T>C	p.Val203Ala	14
MODY_PROBANDS	GCK	NM_000162.5	c.615C>G	p.Asp205Glu	1
MODY_PROBANDS	GCK	NM_000162.5	c.616A>C	p.Thr206Pro	3
MODY_PROBANDS	GCK	NM_000162.5	c.617C>G	p.Thr206Arg	1
MODY_PROBANDS	GCK	NM_000162.5	c.617C>T	p.Thr206Met	9
MODY_PROBANDS	GCK	NM_000162.5	c.623C>T	p.Ala208Val	2
MODY_PROBANDS	GCK	NM_000162.5	c.626C>G	p.Thr209Arg	1
MODY_PROBANDS	GCK	NM_000162.5	c.626C>T	p.Thr209Met	6
MODY_PROBANDS	GCK	NM_000162.5	c.637T>C	p.Cys213Arg	2
MODY_PROBANDS	GCK	NM_000162.5	c.641dup	p.Tyr214*	1
MODY_PROBANDS	GCK	NM_000162.5	c.645C>A	p.Tyr215*	11
MODY_PROBANDS	GCK	NM_000162.5	c.645C>G	p.Tyr215*	8
MODY_PROBANDS	GCK	NM_000162.5	c.651C>A	p.Asp217Glu	1
MODY_PROBANDS	GCK	NM_000162.5	c.655C>T	p.Gln219*	1
MODY_PROBANDS	GCK	NM_000162.5	c.660C>A	p.Cys220*	4
MODY_PROBANDS	GCK	NM_000162.5	c.661G>A	p.Glu221Lys	5
MODY_PROBANDS	GCK	NM_000162.5	c.661G>T	p.Glu221*	1
MODY_PROBANDS	GCK	NM_000162.5	c.667G>A	p.Gly223Ser	7
MODY_PROBANDS	GCK	NM_000162.5	c.675C>G	p.Ile225Met	1
MODY_PROBANDS	GCK	NM_000162.5	c.676G>A	p.Val226Met	32
MODY_PROBANDS	GCK	NM_000162.5	c.679+1G>A	p.?	2
MODY_PROBANDS	GCK	NM_000162.5	c.679+1G>C	p.?	1
MODY_PROBANDS	GCK	NM_000162.5	c.679+2T>C	p.?	1
MODY_PROBANDS	GCK	NM_000162.5	c.679G>C	p.Gly227Arg	1
MODY_PROBANDS	GCK	NM_000162.5	c.67T>G	p.Phe23Val	1
MODY_PROBANDS	GCK	NM_000162.5	c.680-2A>G	p.?	4
MODY_PROBANDS	GCK	NM_000162.5	c.683C>A	p.Thr228Lys	3
MODY_PROBANDS	GCK	NM_000162.5	c.683C>T	p.Thr228Met	18
MODY_PROBANDS	GCK	NM_000162.5	c.685G>A	p.Gly229Ser	1
MODY_PROBANDS	GCK	NM_000162.5	c.686G>T	p.Gly229Val	1
MODY_PROBANDS	GCK	NM_000162.5	c.688T>G	p.Cys230Gly	1
MODY_PROBANDS	GCK	NM_000162.5	c.695C>A	p.Ala232Asp	1
MODY_PROBANDS	GCK	NM_000162.5	c.706G>A	p.Glu236Lys	2
MODY_PROBANDS	GCK	NM_000162.5	c.715C>T	p.Gln239*	1
MODY_PROBANDS	GCK	NM_000162.5	c.722T>C	p.Val241Ala	2
MODY_PROBANDS	GCK	NM_000162.5	c.728T>C	p.Leu243Pro	1
MODY_PROBANDS	GCK	NM_000162.5	c.731T>A	p.Val244Glu	1
MODY_PROBANDS	GCK	NM_000162.5	c.736G>A	p.Gly246Arg	2
MODY_PROBANDS	GCK	NM_000162.5	c.737G>C	p.Gly246Ala	1
MODY_PROBANDS	GCK	NM_000162.5	c.739del	p.Asp247fs	1
MODY_PROBANDS	GCK	NM_000162.5	c.748C>T	p.Arg250Cys	2
MODY_PROBANDS	GCK	NM_000162.5	c.74T>G	p.Leu25Arg	1
MODY_PROBANDS	GCK	NM_000162.5	c.757del	p.Val253fs	1
MODY_PROBANDS	GCK	NM_000162.5	c.757G>T	p.Val253Phe	1
MODY_PROBANDS	GCK	NM_000162.5	c.758T>C	p.Val253Ala	1
MODY_PROBANDS	GCK	NM_000162.5	c.760A>C	p.Asn254His	2
MODY_PROBANDS	GCK	NM_000162.5	c.761A>G	p.Asn254Ser	1
MODY_PROBANDS	GCK	NM_000162.5	c.764C>A	p.Thr255Asn	1
MODY_PROBANDS	GCK	NM_000162.5	c.766G>A	p.Glu256Lys	9
MODY_PROBANDS	GCK	NM_000162.5	c.76C>T	p.Gln26*	3
MODY_PROBANDS	GCK	NM_000162.5	c.770G>A	p.Trp257*	1
MODY_PROBANDS	GCK	NM_000162.5	c.771G>C	p.Trp257Cys	1
MODY_PROBANDS	GCK	NM_000162.5	c.772G>A	p.Gly258Ser	5
MODY_PROBANDS	GCK	NM_000162.5	c.772G>T	p.Gly258Cys	1
MODY_PROBANDS	GCK	NM_000162.5	c.773G>A	p.Gly258Asp	2
MODY_PROBANDS	GCK	NM_000162.5	c.775G>A	p.Ala259Thr	3
MODY_PROBANDS	GCK	NM_000162.5	c.776C>T	p.Ala259Val	1
MODY_PROBANDS	GCK	NM_000162.5	c.778T>G	p.Phe260Val	1
MODY_PROBANDS	GCK	NM_000162.5	c.779del	p.Phe260fs	1
MODY_PROBANDS	GCK	NM_000162.5	c.781G>A	p.Gly261Arg	10
MODY_PROBANDS	GCK	NM_000162.5	c.781G>C	p.Gly261Arg	1
MODY_PROBANDS	GCK	NM_000162.5	c.784del	p.Asp262fs	1
MODY_PROBANDS	GCK	NM_000162.5	c.787T>C	p.Ser263Pro	1
MODY_PROBANDS	GCK	NM_000162.5	c.790G>A	p.Gly264Ser	2
MODY_PROBANDS	GCK	NM_000162.5	c.793G>A	p.Glu265Lys	3
MODY_PROBANDS	GCK	NM_000162.5	c.79G>T	p.Glu27*	2
MODY_PROBANDS	GCK	NM_000162.5	c.802G>A	p.Glu268Lys	1
MODY_PROBANDS	GCK	NM_000162.5	c.812T>C	p.Leu271Pro	1
MODY_PROBANDS	GCK	NM_000162.5	c.820G>A	p.Asp274Asn	1
MODY_PROBANDS	GCK	NM_000162.5	c.823C>T	p.Arg275Cys	2
MODY_PROBANDS	GCK	NM_000162.5	c.824G>C	p.Arg275Pro	1
MODY_PROBANDS	GCK	NM_000162.5	c.832del	p.Asp278fs	1
MODY_PROBANDS	GCK	NM_000162.5	c.834C>A	p.Asp278Glu	1
MODY_PROBANDS	GCK	NM_000162.5	c.834C>G	p.Asp278Glu	3
MODY_PROBANDS	GCK	NM_000162.5	c.835G>T	p.Glu279*	2
MODY_PROBANDS	GCK	NM_000162.5	c.852del	p.Gly285fs	2
MODY_PROBANDS	GCK	NM_000162.5	c.854G>A	p.Gly285Asp	2
MODY_PROBANDS	GCK	NM_000162.5	c.856C>T	p.Gln286*	2
MODY_PROBANDS	GCK	NM_000162.5	c.860A>C	p.Gln287Pro	1
MODY_PROBANDS	GCK	NM_000162.5	c.863+1G>A	p.?	2
MODY_PROBANDS	GCK	NM_000162.5	c.864-1G>A	p.?	11
MODY_PROBANDS	GCK	NM_000162.5	c.865T>A	p.Tyr289Asn	1
MODY_PROBANDS	GCK	NM_000162.5	c.865T>C	p.Tyr289His	1
MODY_PROBANDS	GCK	NM_000162.5	c.867T>G	p.Tyr289*	1
MODY_PROBANDS	GCK	NM_000162.5	c.868G>A	p.Glu290Lys	1
MODY_PROBANDS	GCK	NM_000162.5	c.870G>T	p.Glu290Asp	1
MODY_PROBANDS	GCK	NM_000162.5	c.871A>G	p.Lys291Glu	1
MODY_PROBANDS	GCK	NM_000162.5	c.871A>T	p.Lys291*	1
MODY_PROBANDS	GCK	NM_000162.5	c.877A>C	p.Ile293Leu	1
MODY_PROBANDS	GCK	NM_000162.5	c.878T>C	p.Ile293Thr	2
MODY_PROBANDS	GCK	NM_000162.5	c.878T>G	p.Ile293Arg	3
MODY_PROBANDS	GCK	NM_000162.5	c.883G>A	p.Gly295Ser	2
MODY_PROBANDS	GCK	NM_000162.5	c.884del	p.Gly295?	1
MODY_PROBANDS	GCK	NM_000162.5	c.884G>A	p.Gly295Asp	1
MODY_PROBANDS	GCK	NM_000162.5	c.885_895del	p.Lys296fs	1
MODY_PROBANDS	GCK	NM_000162.5	c.891C>A	p.Tyr297*	1
MODY_PROBANDS	GCK	NM_000162.5	c.895G>A	p.Gly299Ser	1
MODY_PROBANDS	GCK	NM_000162.5	c.895G>C	p.Gly299Arg	6
MODY_PROBANDS	GCK	NM_000162.5	c.896del	p.Gly299fs	2
MODY_PROBANDS	GCK	NM_000162.5	c.896G>A	p.Gly299Asp	4
MODY_PROBANDS	GCK	NM_000162.5	c.896G>T	p.Gly299Val	1
MODY_PROBANDS	GCK	NM_000162.5	c.898G>A	p.Glu300Lys	1
MODY_PROBANDS	GCK	NM_000162.5	c.902T>C	p.Leu301Pro	1
MODY_PROBANDS	GCK	NM_000162.5	c.904G>C	p.Val302Leu	1
MODY_PROBANDS	GCK	NM_000162.5	c.907C>T	p.Arg303Trp	4
MODY_PROBANDS	GCK	NM_000162.5	c.908G>T	p.Arg303Leu	1
MODY_PROBANDS	GCK	NM_000162.5	c.912_915dup	p.Leu306fs	1
MODY_PROBANDS	GCK	NM_000162.5	c.917T>C	p.Leu306Pro	1
MODY_PROBANDS	GCK	NM_000162.5	c.920T>C	p.Leu307Pro	1
MODY_PROBANDS	GCK	NM_000162.5	c.925_953del	p.Leu309fs	1
MODY_PROBANDS	GCK	NM_000162.5	c.930_931del	p.Asp311fs	2
MODY_PROBANDS	GCK	NM_000162.5	c.934_937dup	p.Asp311fs	1
MODY_PROBANDS	GCK	NM_000162.5	c.938del	p.Asn313fs	1
MODY_PROBANDS	GCK	NM_000162.5	c.938dup	p.Asn313fs	1
MODY_PROBANDS	GCK	NM_000162.5	c.941T>C	p.Leu314Pro	1
MODY_PROBANDS	GCK	NM_000162.5	c.941T>G	p.Leu314Arg	1
MODY_PROBANDS	GCK	NM_000162.5	c.943C>T	p.Leu315Phe	2
MODY_PROBANDS	GCK	NM_000162.5	c.946T>G	p.Phe316Val	2
MODY_PROBANDS	GCK	NM_000162.5	c.951C>G	p.His317Gln	3
MODY_PROBANDS	GCK	NM_000162.5	c.952G>A	p.Gly318Arg	11
MODY_PROBANDS	GCK	NM_000162.5	c.971T>C	p.Leu324Pro	7
MODY_PROBANDS	GCK	NM_000162.5	c.98T>C	p.Val33Ala	1
MODY_PROBANDS	GCK	NM_000162.5	c.995C>A	p.Thr332Lys	1
MODY_PROBANDS	GCK	NM_000162.5	c.995C>G	p.Thr332Arg	1
MODY_PROBANDS	HNF1A	NM_000545.6	c.1004C>G	p.Ser335*	1
MODY_PROBANDS	HNF1A	NM_000545.6	c.1042dup	p.Leu348fs	1
MODY_PROBANDS	HNF1A	NM_000545.6	c.1045del	p.His349fs	1
MODY_PROBANDS	HNF1A	NM_000545.6	c.1053delG	p.Ser352fs	3
MODY_PROBANDS	HNF1A	NM_000545.6	c.1058_1059dup	p.Thr354fs	1
MODY_PROBANDS	HNF1A	NM_000545.6	c.1107+1G>A	p.?	1
MODY_PROBANDS	HNF1A	NM_000545.6	c.1107+2T>C	p.?	1
MODY_PROBANDS	HNF1A	NM_000545.6	c.1108-2A>T	p.?	1
MODY_PROBANDS	HNF1A	NM_000545.6	c.1129delC	p.Leu377fs	1
MODY_PROBANDS	HNF1A	NM_000545.6	c.1129dupC	p.Leu377fs	1
MODY_PROBANDS	HNF1A	NM_000545.6	c.1135_1136delCC	p.Pro379fs	1
MODY_PROBANDS	HNF1A	NM_000545.6	c.1136_1137del	p.Pro379fs	7
MODY_PROBANDS	HNF1A	NM_000545.6	c.1136_1137delCT	p.Pro379fs	2
MODY_PROBANDS	HNF1A	NM_000545.6	c.1136delC	p.Pro379fs	1
MODY_PROBANDS	HNF1A	NM_000545.6	c.1137del	p.Val380fs	9
MODY_PROBANDS	HNF1A	NM_000545.6	c.1146_1156del	p.Leu383fs	1
MODY_PROBANDS	HNF1A	NM_000545.6	c.1169del	p.Glu390fs	1
MODY_PROBANDS	HNF1A	NM_000545.6	c.1193A>C	p.Gln398Pro	1
MODY_PROBANDS	HNF1A	NM_000545.6	c.1201del	p.Gln401fs	1
MODY_PROBANDS	HNF1A	NM_000545.6	c.1205del	p.Asn402fs	1
MODY_PROBANDS	HNF1A	NM_000545.6	c.1238C>T	p.Thr413Ile	1
MODY_PROBANDS	HNF1A	NM_000545.6	c.1240_1243delinsCCA	p.Ile414fs	1
MODY_PROBANDS	HNF1A	NM_000545.6	c.1268del	p.Gly423fs	1
MODY_PROBANDS	HNF1A	NM_000545.6	c.1295C>A	p.Ser432Tyr	1
MODY_PROBANDS	HNF1A	NM_000545.6	c.1295C>T	p.Ser432Phe	1
MODY_PROBANDS	HNF1A	NM_000545.6	c.1298C>T	p.Thr433Ile	1
MODY_PROBANDS	HNF1A	NM_000545.6	c.1300del	p.Leu434fs	1
MODY_PROBANDS	HNF1A	NM_000545.6	c.1310-4_1317del	p.?	1
MODY_PROBANDS	HNF1A	NM_000545.6	c.1322_1325dup	p.Gln442fs	1
MODY_PROBANDS	HNF1A	NM_000545.6	c.1324C>T	p.Gln442*	1
MODY_PROBANDS	HNF1A	NM_000545.6	c.1324G>A	p.Gln442*	1
MODY_PROBANDS	HNF1A	NM_000545.6	c.1328_1329del	p.Ala443fs	2
MODY_PROBANDS	HNF1A	NM_000545.6	c.1330_1331del	p.Gln444fs	1
MODY_PROBANDS	HNF1A	NM_000545.6	c.1333_1334del	p.Ser445fs	2
MODY_PROBANDS	HNF1A	NM_000545.6	c.1340C>T	p.Pro447Leu	10
MODY_PROBANDS	HNF1A	NM_000545.6	c.1349dup	p.Asn450fs	1
MODY_PROBANDS	HNF1A	NM_000545.6	c.1362dup	p.Ser455fs	1
MODY_PROBANDS	HNF1A	NM_000545.6	c.1370C>T	p.Thr457Ile	1
MODY_PROBANDS	HNF1A	NM_000545.6	c.1396C>T	p.Gln466*	1
MODY_PROBANDS	HNF1A	NM_000545.6	c.1420C>T	p.Gln474*	1
MODY_PROBANDS	HNF1A	NM_000545.6	c.1451_1470del	p.Val484fs	1
MODY_PROBANDS	HNF1A	NM_000545.6	c.1456C>T	p.Gln486*	2
MODY_PROBANDS	HNF1A	NM_000545.6	c.1463C>T	p.Pro488Leu	1
MODY_PROBANDS	HNF1A	NM_000545.6	c.1489C>T	p.Gln497*	1
MODY_PROBANDS	HNF1A	NM_000545.6	c.1501G>T	p.Ala501Ser	1
MODY_PROBANDS	HNF1A	NM_000545.6	c.1502-14_1502-13del	p.?	1
MODY_PROBANDS	HNF1A	NM_000545.6	c.1504del	p.Leu502fs	1
MODY_PROBANDS	HNF1A	NM_000545.6	c.1556C>T	p.Pro519Leu	5
MODY_PROBANDS	HNF1A	NM_000545.6	c.1586A>C	p.Asn529Thr	1
MODY_PROBANDS	HNF1A	NM_000545.6	c.160C>T	p.Arg54*	6
MODY_PROBANDS	HNF1A	NM_000545.6	c.1623+1G>A	p.?	3
MODY_PROBANDS	HNF1A	NM_000545.6	c.1628T>A	p.Phe543Tyr	1
MODY_PROBANDS	HNF1A	NM_000545.6	c.1634_1635del	p.Ser545*	1
MODY_PROBANDS	HNF1A	NM_000545.6	c.16A>T	p.Ser6Cys	1
MODY_PROBANDS	HNF1A	NM_000545.6	c.1719del	p.Ser574fs	2
MODY_PROBANDS	HNF1A	NM_000545.6	c.1741dup	p.Ala581fs	1
MODY_PROBANDS	HNF1A	NM_000545.6	c.1768+1G>A	p.?	1
MODY_PROBANDS	HNF1A	NM_000545.6	c.1781G>T	p.Ser594Ile	1
MODY_PROBANDS	HNF1A	NM_000545.6	c.185del	p.Asn62fs	1
MODY_PROBANDS	HNF1A	NM_000545.6	c.194G>A	p.Gly65Glu	1
MODY_PROBANDS	HNF1A	NM_000545.6	c.196dup	p.Glu66fs	1
MODY_PROBANDS	HNF1A	NM_000545.6	c.197dup	p.Thr67fs	5
MODY_PROBANDS	HNF1A	NM_000545.6	c.25C>T	p.Gln9*	2
MODY_PROBANDS	HNF1A	NM_000545.6	c.26A>C	p.Gln9Pro	1
MODY_PROBANDS	HNF1A	NM_000545.6	c.319C>G	p.Leu107Val	1
MODY_PROBANDS	HNF1A	NM_000545.6	c.325C>T	p.Gln109*	1
MODY_PROBANDS	HNF1A	NM_000545.6	c.326+1G>A	p.?	1
MODY_PROBANDS	HNF1A	NM_000545.6	c.326+1G>C	p.?	1
MODY_PROBANDS	HNF1A	NM_000545.6	c.326+2T>C	p.?	1
MODY_PROBANDS	HNF1A	NM_000545.6	c.327-1G>A	p.?	1
MODY_PROBANDS	HNF1A	NM_000545.6	c.327-3_327-1del	p.?	1
MODY_PROBANDS	HNF1A	NM_000545.6	c.335C>T	p.Pro112Leu	9
MODY_PROBANDS	HNF1A	NM_000545.6	c.343G>T	p.Val115Leu	4
MODY_PROBANDS	HNF1A	NM_000545.6	c.344T>G	p.Val115Gly	1
MODY_PROBANDS	HNF1A	NM_000545.6	c.347C>T	p.Ala116Val	10
MODY_PROBANDS	HNF1A	NM_000545.6	c.349A>G	p.Lys117Glu	1
MODY_PROBANDS	HNF1A	NM_000545.6	c.34C>G	p.Leu12Val	1
MODY_PROBANDS	HNF1A	NM_000545.6	c.34C>T	p.Leu12Phe	1
MODY_PROBANDS	HNF1A	NM_000545.6	c.361T>C	p.Ser121Pro	1
MODY_PROBANDS	HNF1A	NM_000545.6	c.375G>T	p.Gln125His	1
MODY_PROBANDS	HNF1A	NM_000545.6	c.382A>G	p.Ile128Val	1
MODY_PROBANDS	HNF1A	NM_000545.6	c.385C>A	p.Pro129Thr	1
MODY_PROBANDS	HNF1A	NM_000545.6	c.391C>T	p.Arg131Trp	12
MODY_PROBANDS	HNF1A	NM_000545.6	c.392G>A	p.Arg131Gln	6
MODY_PROBANDS	HNF1A	NM_000545.6	c.399_405del	p.Val133fs	1
MODY_PROBANDS	HNF1A	NM_000545.6	c.404del	p.Asp135fs	5
MODY_PROBANDS	HNF1A	NM_000545.6	c.404delA	p.Asp135fs	3
MODY_PROBANDS	HNF1A	NM_000545.6	c.411_412del	p.Gly138fs	1
MODY_PROBANDS	HNF1A	NM_000545.6	c.42_51delinsTG	p.Ala15fs	1
MODY_PROBANDS	HNF1A	NM_000545.6	c.422A>T	p.Gln141Leu	1
MODY_PROBANDS	HNF1A	NM_000545.6	c.425C>T	p.Ser142Phe	1
MODY_PROBANDS	HNF1A	NM_000545.6	c.427C>T	p.His143Tyr	2
MODY_PROBANDS	HNF1A	NM_000545.6	c.429C>G	p.His143Gln	1
MODY_PROBANDS	HNF1A	NM_000545.6	c.431T>C	p.Leu144Pro	1
MODY_PROBANDS	HNF1A	NM_000545.6	c.434C>T	p.Ser145Phe	4
MODY_PROBANDS	HNF1A	NM_000545.6	c.436dup	p.Gln146fs	1
MODY_PROBANDS	HNF1A	NM_000545.6	c.437A>C	p.Gln146Pro	1
MODY_PROBANDS	HNF1A	NM_000545.6	c.448A>G	p.Lys150Glu	2
MODY_PROBANDS	HNF1A	NM_000545.6	c.44C>T	p.Ala15Val	2
MODY_PROBANDS	HNF1A	NM_000545.6	c.452G>A	p.Gly151Asp	1
MODY_PROBANDS	HNF1A	NM_000545.6	c.458C>T	p.Pro153Leu	1
MODY_PROBANDS	HNF1A	NM_000545.6	c.46C>G	p.Leu16Val	1
MODY_PROBANDS	HNF1A	NM_000545.6	c.472A>G	p.Lys158Glu	1
MODY_PROBANDS	HNF1A	NM_000545.6	c.472A>T	p.Lys158*	2
MODY_PROBANDS	HNF1A	NM_000545.6	c.475C>T	p.Arg159Trp	7
MODY_PROBANDS	HNF1A	NM_000545.6	c.476G>A	p.Arg159Gln	17
MODY_PROBANDS	HNF1A	NM_000545.6	c.480del	p.Ala161fs	1
MODY_PROBANDS	HNF1A	NM_000545.6	c.493T>C	p.Trp165Arg	2
MODY_PROBANDS	HNF1A	NM_000545.6	c.494G>A	p.Trp165*	2
MODY_PROBANDS	HNF1A	NM_000545.6	c.495G>C	p.Trp165Cys	1
MODY_PROBANDS	HNF1A	NM_000545.6	c.497dup	p.Thr166fs	1
MODY_PROBANDS	HNF1A	NM_000545.6	c.4G>A	p.Val2Ile	1
MODY_PROBANDS	HNF1A	NM_000545.6	c.503G>C	p.Arg168Pro	1
MODY_PROBANDS	HNF1A	NM_000545.6	c.51_52insCG	p.Glu18fs	1
MODY_PROBANDS	HNF1A	NM_000545.6	c.511C>T	p.Arg171*	5
MODY_PROBANDS	HNF1A	NM_000545.6	c.523C>T	p.Gln175*	1
MODY_PROBANDS	HNF1A	NM_000545.6	c.526+1G>A	p.?	6
MODY_PROBANDS	HNF1A	NM_000545.6	c.526+2dup	p.?	2
MODY_PROBANDS	HNF1A	NM_000545.6	c.526C>T	p.Gln176*	10
MODY_PROBANDS	HNF1A	NM_000545.6	c.527-1G>A	p.?	2
MODY_PROBANDS	HNF1A	NM_000545.6	c.527-2A>G	p.?	1
MODY_PROBANDS	HNF1A	NM_000545.6	c.535dup	p.His179fs	1
MODY_PROBANDS	HNF1A	NM_000545.6	c.543del	p.Gln182fs	1
MODY_PROBANDS	HNF1A	NM_000545.6	c.544C>T	p.Gln182*	1
MODY_PROBANDS	HNF1A	NM_000545.6	c.549_552del	p.Gly184*	1
MODY_PROBANDS	HNF1A	NM_000545.6	c.56C>T	p.Ser19Leu	1
MODY_PROBANDS	HNF1A	NM_000545.6	c.572del	p.Gly191fs	1
MODY_PROBANDS	HNF1A	NM_000545.6	c.58G>A	p.Gly20Arg	2
MODY_PROBANDS	HNF1A	NM_000545.6	c.591G>T	p.Lys197Asn	2
MODY_PROBANDS	HNF1A	NM_000545.6	c.598 C>T	p.Arg200Trp	1
MODY_PROBANDS	HNF1A	NM_000545.6	c.598C>T	p.Arg200Trp	8
MODY_PROBANDS	HNF1A	NM_000545.6	c.599G>A	p.Arg200Gln	9
MODY_PROBANDS	HNF1A	NM_000545.6	c.607C>A	p.Arg203Ser	2
MODY_PROBANDS	HNF1A	NM_000545.6	c.607C>T	p.Arg203Cys	3
MODY_PROBANDS	HNF1A	NM_000545.6	c.608G>A	p.Arg203His	13
MODY_PROBANDS	HNF1A	NM_000545.6	c.613A>C	p.Lys205Gln	1
MODY_PROBANDS	HNF1A	NM_000545.6	c.617_626dup	p.Ser210fs	1
MODY_PROBANDS	HNF1A	NM_000545.6	c.620G>A	p.Gly207Asp	2
MODY_PROBANDS	HNF1A	NM_000545.6	c.626C>A	p.Ala209Glu	1
MODY_PROBANDS	HNF1A	NM_000545.6	c.629C>T	p.Ser210Phe	1
MODY_PROBANDS	HNF1A	NM_000545.6	c.637A>T	p.Ile213Phe	1
MODY_PROBANDS	HNF1A	NM_000545.6	c.646C>T	p.Gln216*	2
MODY_PROBANDS	HNF1A	NM_000545.6	c.653A>G	p.Tyr218Cys	2
MODY_PROBANDS	HNF1A	NM_000545.6	c.664A>G	p.Lys222Glu	1
MODY_PROBANDS	HNF1A	NM_000545.6	c.666G>T	p.Lys222Asn	1
MODY_PROBANDS	HNF1A	NM_000545.6	c.673A>C	p.Ser225Arg	1
MODY_PROBANDS	HNF1A	NM_000545.6	c.676A>G	p.Lys226Glu	1
MODY_PROBANDS	HNF1A	NM_000545.6	c.685C>G	p.Arg229Gly	1
MODY_PROBANDS	HNF1A	NM_000545.6	c.685C>T	p.Arg229*	20
MODY_PROBANDS	HNF1A	NM_000545.6	c.686G>A	p.Arg229Gln	11
MODY_PROBANDS	HNF1A	NM_000545.6	c.690_691del	p.Glu230fs	3
MODY_PROBANDS	HNF1A	NM_000545.6	c.694C>G	p.Leu232Val	1
MODY_PROBANDS	HNF1A	NM_000545.6	c.708C>A	p.Cys236*	1
MODY_PROBANDS	HNF1A	NM_000545.6	c.709A>C	p.Asn237His	1
MODY_PROBANDS	HNF1A	NM_000545.6	c.709A>G	p.Asn237Asp	1
MODY_PROBANDS	HNF1A	NM_000545.6	c.710A>G	p.Asn237Ser	3
MODY_PROBANDS	HNF1A	NM_000545.6	c.713G>C	p.Arg238Thr	1
MODY_PROBANDS	HNF1A	NM_000545.6	c.714-2A>G	p.?	1
MODY_PROBANDS	HNF1A	NM_000545.6	c.715G>A	p.Ala239Thr	1
MODY_PROBANDS	HNF1A	NM_000545.6	c.718G>C	p.Glu240Gln	1
MODY_PROBANDS	HNF1A	NM_000545.6	c.721T>C	p.Cys241Arg	5
MODY_PROBANDS	HNF1A	NM_000545.6	c.734G>T	p.Gly245Val	1
MODY_PROBANDS	HNF1A	NM_000545.6	c.736G>T	p.Val246Leu	4
MODY_PROBANDS	HNF1A	NM_000545.6	c.738_739del	p.Val246fs	1
MODY_PROBANDS	HNF1A	NM_000545.6	c.748C>T	p.Gln250*	2
MODY_PROBANDS	HNF1A	NM_000545.6	c.758G>A	p.Gly253Glu	1
MODY_PROBANDS	HNF1A	NM_000545.6	c.775G>T	p.Val259Phe	1
MODY_PROBANDS	HNF1A	NM_000545.6	c.776T>A	p.Val259Asp	1
MODY_PROBANDS	HNF1A	NM_000545.6	c.779C>T	p.Thr260Met	10
MODY_PROBANDS	HNF1A	NM_000545.6	c.77T>C	p.Leu26Pro	1
MODY_PROBANDS	HNF1A	NM_000545.6	c.781G>A	p.Glu261Lys	1
MODY_PROBANDS	HNF1A	NM_000545.6	c.787C>T	p.Arg263Cys	7
MODY_PROBANDS	HNF1A	NM_000545.6	c.788G>A	p.Arg263His	4
MODY_PROBANDS	HNF1A	NM_000545.6	c.790G>T	p.Val264Phe	1
MODY_PROBANDS	HNF1A	NM_000545.6	c.797A>G	p.Asn266Ser	1
MODY_PROBANDS	HNF1A	NM_000545.6	c.799T>A	p.Trp267Arg	1
MODY_PROBANDS	HNF1A	NM_000545.6	c.801G>A	p.Trp267*	2
MODY_PROBANDS	HNF1A	NM_000545.6	c.806C>A	p.Ala269Asp	1
MODY_PROBANDS	HNF1A	NM_000545.6	c.809A>G	p.Asn270Ser	2
MODY_PROBANDS	HNF1A	NM_000545.6	c.811C>T	p.Arg271Trp	11
MODY_PROBANDS	HNF1A	NM_000545.6	c.812G>A	p.Arg271Gln	5
MODY_PROBANDS	HNF1A	NM_000545.6	c.814C>T	p.Arg272Cys	11
MODY_PROBANDS	HNF1A	NM_000545.6	c.815G>A	p.Arg272His	6
MODY_PROBANDS	HNF1A	NM_000545.6	c.815G>T	p.Arg272Leu	1
MODY_PROBANDS	HNF1A	NM_000545.6	c.819A>C	p.Lys273Asn	1
MODY_PROBANDS	HNF1A	NM_000545.6	c.824A>T	p.Glu275Val	1
MODY_PROBANDS	HNF1A	NM_000545.6	c.827C>A	p.Ala276Asp	3
MODY_PROBANDS	HNF1A	NM_000545.6	c.838A>C	p.Lys280Gln	1
MODY_PROBANDS	HNF1A	NM_000545.6	c.848del	p.Met283fs	1
MODY_PROBANDS	HNF1A	NM_000545.6	c.858C>G	p.Tyr286*	2
MODY_PROBANDS	HNF1A	NM_000545.6	c.85G>C	p.Ala29Pro	3
MODY_PROBANDS	HNF1A	NM_000545.6	c.864dup	p.Pro289fs	1
MODY_PROBANDS	HNF1A	NM_000545.6	c.872del	p.Pro291fs	8
MODY_PROBANDS	HNF1A	NM_000545.6	c.872delC	p.Pro291fs	17
MODY_PROBANDS	HNF1A	NM_000545.6	c.872dup	p.Gly292fs	48
MODY_PROBANDS	HNF1A	NM_000545.6	c.872dupC	p.Gly292fs	110
MODY_PROBANDS	HNF1A	NM_000545.6	c.873del	p.Pro293fs	1
MODY_PROBANDS	HNF1A	NM_000545.6	c.873dupA	p.Gly292fs	3
MODY_PROBANDS	HNF1A	NM_000545.6	c.876del	p.Pro293fs	1
MODY_PROBANDS	HNF1A	NM_000545.6	c.892dup Mosaic	p.Ala298fs	1
MODY_PROBANDS	HNF1A	NM_000545.6	c.8C>A	p.Ser3Tyr	1
MODY_PROBANDS	HNF1A	NM_000545.6	c.94G>A	p.Glu32*	1
MODY_PROBANDS	HNF1A	NM_000545.6	c.955+2T>C	p.?	1
MODY_PROBANDS	HNF1A	NM_000545.6	c.956-1G>C	p.?	4
MODY_PROBANDS	HNF1A	NM_000545.6	c.956-2A>C	p.?	1
MODY_PROBANDS	HNF1A	NM_000545.6	c.956-2A>G	p.?	1
MODY_PROBANDS	HNF1A	NM_000545.6	c.970del	p.Gln324fs	1
MODY_PROBANDS	HNF1A	NM_000545.6	c.982_1001del	p.Ser328fs	1
MODY_PROBANDS	HNF4A	NM_175914.4	c.1000C>T	p.Gln334*	2
MODY_PROBANDS	HNF4A	NM_175914.4	c.1064-5_1070del	p.?	1
MODY_PROBANDS	HNF4A	NM_175914.4	c.1068_1074del	p.Pro357fs	3
MODY_PROBANDS	HNF4A	NM_175914.4	c.1117C>T	p.Gln373*	1
MODY_PROBANDS	HNF4A	NM_175914.4	c.1198C>T	p.Arg400*	1
MODY_PROBANDS	HNF4A	NM_175914.4	c.139G>A	p.Gly47Ser	1
MODY_PROBANDS	HNF4A	NM_175914.4	c.140del	p.Gly47fs	1
MODY_PROBANDS	HNF4A	NM_175914.4	c.150C>G	p.Tyr50*	1
MODY_PROBANDS	HNF4A	NM_175914.4	c.152G>A	p.Gly51Asp	1
MODY_PROBANDS	HNF4A	NM_175914.4	c.187C>T	p.Arg63Trp	1
MODY_PROBANDS	HNF4A	NM_175914.4	c.194G>A	p.Ser65Asn	1
MODY_PROBANDS	HNF4A	NM_175914.4	c.199C>G	p.Arg67Gly	1
MODY_PROBANDS	HNF4A	NM_175914.4	c.199C>T	p.Arg67Trp	3
MODY_PROBANDS	HNF4A	NM_175914.4	c.200G>A	p.Arg67Gln	7
MODY_PROBANDS	HNF4A	NM_175914.4	c.219del	p.Cys74fs	2
MODY_PROBANDS	HNF4A	NM_175914.4	c.235C>T	p.Gln79*	1
MODY_PROBANDS	HNF4A	NM_175914.4	c.240C>G	p.Cys80Trp	1
MODY_PROBANDS	HNF4A	NM_175914.4	c.297C>G	p.Phe99Leu	2
MODY_PROBANDS	HNF4A	NM_175914.4	c.305G>A	p.Gly102Asp	1
MODY_PROBANDS	HNF4A	NM_175914.4	c.320C>A	p.Ala107Asp	4
MODY_PROBANDS	HNF4A	NM_175914.4	c.322G>A	p.Val108Ile	4
MODY_PROBANDS	HNF4A	NM_175914.4	c.334C>T	p.Arg112Trp	3
MODY_PROBANDS	HNF4A	NM_175914.4	c.335G>A	p.Arg112Gln	10
MODY_PROBANDS	HNF4A	NM_175914.4	c.37G>T	p.Glu13*	1
MODY_PROBANDS	HNF4A	NM_175914.4	c.421C>T	p.Arg141*	3
MODY_PROBANDS	HNF4A	NM_175914.4	c.469A>C	p.Lys157Gln	1
MODY_PROBANDS	HNF4A	NM_175914.4	c.482del	p.Ser161fs	1
MODY_PROBANDS	HNF4A	NM_175914.4	c.48C>A	p.Tyr16*	1
MODY_PROBANDS	HNF4A	NM_175914.4	c.48C>G	p.Tyr16*	1
MODY_PROBANDS	HNF4A	NM_175914.4	c.530T>C	p.Val177Ala	2
MODY_PROBANDS	HNF4A	NM_175914.4	c.542A>C	p.Lys181Thr	1
MODY_PROBANDS	HNF4A	NM_175914.4	c.572del	p.Leu191fs	1
MODY_PROBANDS	HNF4A	NM_175914.4	c.577G>T	p.Asp193Tyr	3
MODY_PROBANDS	HNF4A	NM_175914.4	c.583-1G>A	p.?	1
MODY_PROBANDS	HNF4A	NM_175914.4	c.601C>T	p.His201Tyr	1
MODY_PROBANDS	HNF4A	NM_175914.4	c.623T>C	p.Leu208Pro	1
MODY_PROBANDS	HNF4A	NM_175914.4	c.625G>A	p.Gly209Arg	1
MODY_PROBANDS	HNF4A	NM_175914.4	c.62C>A	p.Ser21*	1
MODY_PROBANDS	HNF4A	NM_175914.4	c.657C>T	p.Glu13*	1
MODY_PROBANDS	HNF4A	NM_175914.4	c.670+2T>G	p.?	1
MODY_PROBANDS	HNF4A	NM_175914.4	c.671-36_766del	p.?	1
MODY_PROBANDS	HNF4A	NM_175914.4	c.691C>T	p.Arg231Trp	4
MODY_PROBANDS	HNF4A	NM_175914.4	c.692G>A	p.Arg231Gln	2
MODY_PROBANDS	HNF4A	NM_175914.4	c.724del	p.Val242fs	1
MODY_PROBANDS	HNF4A	NM_175914.4	c.740T>C	p.Leu247Pro	4
MODY_PROBANDS	HNF4A	NM_175914.4	c.763C>T	p.Gln255*	2
MODY_PROBANDS	HNF4A	NM_175914.4	c.787G>C	p.Glu263Gln	1
MODY_PROBANDS	HNF4A	NM_175914.4	c.787G>T	p.Glu263*	1
MODY_PROBANDS	HNF4A	NM_175914.4	c.789G>C	p.Glu263Asp	1
MODY_PROBANDS	HNF4A	NM_175914.4	c.805G>C	p.Ala269Pro	3
MODY_PROBANDS	HNF4A	NM_175914.4	c.827-1G>C	p.?	1
MODY_PROBANDS	HNF4A	NM_175914.4	c.827-1G>T	p.?	1
MODY_PROBANDS	HNF4A	NM_175914.4	c.868C>T	p.Arg290Cys	5
MODY_PROBANDS	HNF4A	NM_175914.4	c.869G>A	p.Arg290His	7
MODY_PROBANDS	HNF4A	NM_175914.4	c.869G>C	p.Arg290Pro	1
MODY_PROBANDS	HNF4A	NM_175914.4	c.881A>C	p.Gln294Pro	1
MODY_PROBANDS	HNF4A	NM_175914.4	c.901A>T	p.Ile301Phe	1
MODY_PROBANDS	HNF4A	NM_175914.4	c.913C>T	p.Gln305*	1
MODY_PROBANDS	HNF4A	NM_175914.4	c.918T>G	p.Tyr306*	1
MODY_PROBANDS	HNF4A	NM_175914.4	c.925C>T	p.Arg309Cys	11
MODY_PROBANDS	HNF4A	NM_175914.4	c.926G>T	p.Arg309Leu	2
MODY_PROBANDS	HNF4A	NM_175914.4	c.931C>A	p.Arg311Ser	1
MODY_PROBANDS	HNF4A	NM_175914.4	c.931C>T	p.Arg311Cys	5
MODY_PROBANDS	HNF4A	NM_175914.4	c.932G>A	p.Arg311His	1
MODY_PROBANDS	HNF4A	NM_175914.4	c.938G>T	p.Gly313Val	2
MODY_PROBANDS	HNF4A	NM_175914.4	c.947T>C	p.Leu316Pro	1
MODY_PROBANDS	HNF4A	NM_175914.4	c.956T>C	p.Leu319Pro	3
MODY_PROBANDS	HNF4A	NM_175914.4	c.965del	p.Leu322fs	1
MODY_PROBANDS	HNF4A	NM_175914.4	c.976A>C	p.Thr326Pro	1

## Sheet: MODY_Family_Members
study	gene	transcript	cdna_nomenclature	protein_nomenclature	N
MODY_FAMILY_MEMBERS	GCK	NM_000162.5	c.1000_1018del	p.Phe334fs	4
MODY_FAMILY_MEMBERS	GCK	NM_000162.5	c.1010A>C	p.Gln337Pro	1
MODY_FAMILY_MEMBERS	GCK	NM_000162.5	c.1018A>C	p.Ser340Arg	1
MODY_FAMILY_MEMBERS	GCK	NM_000162.5	c.1019+1G>A	p.?	4
MODY_FAMILY_MEMBERS	GCK	NM_000162.5	c.1019+5G>C	p.?	1
MODY_FAMILY_MEMBERS	GCK	NM_000162.5	c.1019G>T	p.Ser340Ile	12
MODY_FAMILY_MEMBERS	GCK	NM_000162.5	c.1030_1039del	p.Asp344fs	2
MODY_FAMILY_MEMBERS	GCK	NM_000162.5	c.106C>T	p.Arg36Trp	11
MODY_FAMILY_MEMBERS	GCK	NM_000162.5	c.1088A>G	p.Asp363Gly	3
MODY_FAMILY_MEMBERS	GCK	NM_000162.5	c.1092C>A	p.Cys364*	2
MODY_FAMILY_MEMBERS	GCK	NM_000162.5	c.1099G>A	p.Val367Met	2
MODY_FAMILY_MEMBERS	GCK	NM_000162.5	c.1112G>T	p.Cys371Phe	1
MODY_FAMILY_MEMBERS	GCK	NM_000162.5	c.1119_1120dup	p.Val374fs	3
MODY_FAMILY_MEMBERS	GCK	NM_000162.5	c.1130G>A	p.Arg377His	2
MODY_FAMILY_MEMBERS	GCK	NM_000162.5	c.1133C>T	p.Ala378Val	1
MODY_FAMILY_MEMBERS	GCK	NM_000162.5	c.1139A>C	p.His380Pro	1
MODY_FAMILY_MEMBERS	GCK	NM_000162.5	c.113A>T	p.Gln38Leu	1
MODY_FAMILY_MEMBERS	GCK	NM_000162.5	c.1144T>C	p.Cys382Arg	1
MODY_FAMILY_MEMBERS	GCK	NM_000162.5	c.1145G>A	p.Cys382Tyr	1
MODY_FAMILY_MEMBERS	GCK	NM_000162.5	c.1147T>C	p.Ser383Pro	1
MODY_FAMILY_MEMBERS	GCK	NM_000162.5	c.1148C>T	p.Ser383Leu	3
MODY_FAMILY_MEMBERS	GCK	NM_000162.5	c.1150G>A	p.Ala384Thr	2
MODY_FAMILY_MEMBERS	GCK	NM_000162.5	c.1155del	p.Leu386fs	1
MODY_FAMILY_MEMBERS	GCK	NM_000162.5	c.1159G>A	p.Ala387Thr	14
MODY_FAMILY_MEMBERS	GCK	NM_000162.5	c.1160C>T	p.Ala387Val	2
MODY_FAMILY_MEMBERS	GCK	NM_000162.5	c.1166T>A	p.Val389Asp	3
MODY_FAMILY_MEMBERS	GCK	NM_000162.5	c.1174C>T	p.Arg392Cys	22
MODY_FAMILY_MEMBERS	GCK	NM_000162.5	c.1175G>C	p.Arg392Pro	1
MODY_FAMILY_MEMBERS	GCK	NM_000162.5	c.1186_1193del	p.Ser396fs	1
MODY_FAMILY_MEMBERS	GCK	NM_000162.5	c.1190G>T	p.Arg397Leu	11
MODY_FAMILY_MEMBERS	GCK	NM_000162.5	c.1209del	p.Ile404fs	1
MODY_FAMILY_MEMBERS	GCK	NM_000162.5	c.1226del	p.Asp409fs	1
MODY_FAMILY_MEMBERS	GCK	NM_000162.5	c.1229G>A	p.Gly410Asp	1
MODY_FAMILY_MEMBERS	GCK	NM_000162.5	c.1232_1244del	p.Ser411fs	2
MODY_FAMILY_MEMBERS	GCK	NM_000162.5	c.1235T>A	p.Val412Glu	1
MODY_FAMILY_MEMBERS	GCK	NM_000162.5	c.1264C>T	p.Arg422Trp	2
MODY_FAMILY_MEMBERS	GCK	NM_000162.5	c.127C>G	p.Arg43Gly	1
MODY_FAMILY_MEMBERS	GCK	NM_000162.5	c.128G>A	p.Arg43His	3
MODY_FAMILY_MEMBERS	GCK	NM_000162.5	c.128G>A;c.203G>A	p.Arg43His	1
MODY_FAMILY_MEMBERS	GCK	NM_000162.5	c.128G>C	p.Arg43Pro	6
MODY_FAMILY_MEMBERS	GCK	NM_000162.5	c.1292C>A	p.Thr431Lys	1
MODY_FAMILY_MEMBERS	GCK	NM_000162.5	c.1301_1302delinsTT	p.Gln347*	1
MODY_FAMILY_MEMBERS	GCK	NM_000162.5	c.1306A>T	p.Ile436Phe	2
MODY_FAMILY_MEMBERS	GCK	NM_000162.5	c.130G>A	p.Gly44Ser	15
MODY_FAMILY_MEMBERS	GCK	NM_000162.5	c.130G>T	p.Gly44Cys	2
MODY_FAMILY_MEMBERS	GCK	NM_000162.5	c.131del	p.Gly44fs	9
MODY_FAMILY_MEMBERS	GCK	NM_000162.5	c.131G>A	p.Gly44Asp	3
MODY_FAMILY_MEMBERS	GCK	NM_000162.5	c.1340G>A	p.Arg447Gln	3
MODY_FAMILY_MEMBERS	GCK	NM_000162.5	c.1358C>G	p.Ser453Trp	6
MODY_FAMILY_MEMBERS	GCK	NM_000162.5	c.1358C>T	p.Ser453Leu	1
MODY_FAMILY_MEMBERS	GCK	NM_000162.5	c.1361C>T	p.Ala454Val	3
MODY_FAMILY_MEMBERS	GCK	NM_000162.5	c.1372_1373del	p.Lys458fs	1
MODY_FAMILY_MEMBERS	GCK	NM_000162.5	c.149A>T	p.His50Leu	1
MODY_FAMILY_MEMBERS	GCK	NM_000162.5	c.157G>A	p.Ala53Thr	1
MODY_FAMILY_MEMBERS	GCK	NM_000162.5	c.158C>T	p.Ala53Val	5
MODY_FAMILY_MEMBERS	GCK	NM_000162.5	c.183C>A	p.Tyr61*	9
MODY_FAMILY_MEMBERS	GCK	NM_000162.5	c.184G>A	p.Val62Met	5
MODY_FAMILY_MEMBERS	GCK	NM_000162.5	c.214G>A	p.Gly72Arg	11
MODY_FAMILY_MEMBERS	GCK	NM_000162.5	c.232G>C	p.Asp78His	13
MODY_FAMILY_MEMBERS	GCK	NM_000162.5	c.234C>G	p.Asp78Glu	1
MODY_FAMILY_MEMBERS	GCK	NM_000162.5	c.236T>C	p.Leu79Pro	1
MODY_FAMILY_MEMBERS	GCK	NM_000162.5	c.238G>C	p.Gly80Arg	2
MODY_FAMILY_MEMBERS	GCK	NM_000162.5	c.239G>T	p.Gly80Val	1
MODY_FAMILY_MEMBERS	GCK	NM_000162.5	c.241G>A	p.Gly81Ser	3
MODY_FAMILY_MEMBERS	GCK	NM_000162.5	c.297G>A	p.Trp99*	2
MODY_FAMILY_MEMBERS	GCK	NM_000162.5	c.298del	p.Ser100	2
MODY_FAMILY_MEMBERS	GCK	NM_000162.5	c.312_313insGGAGACCAAAC	p.His105fs	1
MODY_FAMILY_MEMBERS	GCK	NM_000162.5	c.313_314insGGAGACCAAAC	p.His105fs	2
MODY_FAMILY_MEMBERS	GCK	NM_000162.5	c.316C>T	p.Gln106*	1
MODY_FAMILY_MEMBERS	GCK	NM_000162.5	c.322T>C	p.Tyr108His	3
MODY_FAMILY_MEMBERS	GCK	NM_000162.5	c.324C>A	p.Tyr108*	1
MODY_FAMILY_MEMBERS	GCK	NM_000162.5	c.325T>C	p.Ser109Pro	2
MODY_FAMILY_MEMBERS	GCK	NM_000162.5	c.332C>T	p.Pro111Leu	7
MODY_FAMILY_MEMBERS	GCK	NM_000162.5	c.356C>A	p.Ala119Asp	1
MODY_FAMILY_MEMBERS	GCK	NM_000162.5	c.363+1del	p.?	1
MODY_FAMILY_MEMBERS	GCK	NM_000162.5	c.363+1G>C	p.?	1
MODY_FAMILY_MEMBERS	GCK	NM_000162.5	c.370G>A	p.Asp124Asn	3
MODY_FAMILY_MEMBERS	GCK	NM_000162.5	c.386G>A	p.Cys129Tyr	3
MODY_FAMILY_MEMBERS	GCK	NM_000162.5	c.389T>C	p.Ile130Thr	7
MODY_FAMILY_MEMBERS	GCK	NM_000162.5	c.391T>C	p.Ser131Pro	4
MODY_FAMILY_MEMBERS	GCK	NM_000162.5	c.396C>A	p.Asp132Glu	1
MODY_FAMILY_MEMBERS	GCK	NM_000162.5	c.425_426delinsC	p.Lys142fs	1
MODY_FAMILY_MEMBERS	GCK	NM_000162.5	c.435_436dup	p.Leu146fs	3
MODY_FAMILY_MEMBERS	GCK	NM_000162.5	c.445A>C	p.Thr149Pro	1
MODY_FAMILY_MEMBERS	GCK	NM_000162.5	c.449T>C	p.Phe150Ser	16
MODY_FAMILY_MEMBERS	GCK	NM_000162.5	c.45+1G>T	p.?	3
MODY_FAMILY_MEMBERS	GCK	NM_000162.5	c.45+3A>G	p.?	1
MODY_FAMILY_MEMBERS	GCK	NM_000162.5	c.458C>A	p.Pro153His	4
MODY_FAMILY_MEMBERS	GCK	NM_000162.5	c.461T>C	p.Val154Ala	1
MODY_FAMILY_MEMBERS	GCK	NM_000162.5	c.466C>T	p.His156Tyr	2
MODY_FAMILY_MEMBERS	GCK	NM_000162.5	c.469G>A	p.Glu157Lys	2
MODY_FAMILY_MEMBERS	GCK	NM_000162.5	c.476T>A	p.Ile159Asn	1
MODY_FAMILY_MEMBERS	GCK	NM_000162.5	c.478G>A	p.Asp160Asn	7
MODY_FAMILY_MEMBERS	GCK	NM_000162.5	c.478G>C	p.Asp160His	9
MODY_FAMILY_MEMBERS	GCK	NM_000162.5	c.483+1G>A	p.?	3
MODY_FAMILY_MEMBERS	GCK	NM_000162.5	c.484-2A>G	p.?	1
MODY_FAMILY_MEMBERS	GCK	NM_000162.5	c.484-2A>T	p.?	1
MODY_FAMILY_MEMBERS	GCK	NM_000162.5	c.491T>C	p.Leu164Pro	1
MODY_FAMILY_MEMBERS	GCK	NM_000162.5	c.505A>C	p.Lys169Gln	1
MODY_FAMILY_MEMBERS	GCK	NM_000162.5	c.523G>A	p.Gly175Arg	2
MODY_FAMILY_MEMBERS	GCK	NM_000162.5	c.523G>C	p.Gly175Arg	4
MODY_FAMILY_MEMBERS	GCK	NM_000162.5	c.527C>A	p.Ala176Glu	2
MODY_FAMILY_MEMBERS	GCK	NM_000162.5	c.539A>G	p.Asn180Ser	6
MODY_FAMILY_MEMBERS	GCK	NM_000162.5	c.540T>G	p.Asn180Lys	15
MODY_FAMILY_MEMBERS	GCK	NM_000162.5	c.542T>C	p.Val181Ala	1
MODY_FAMILY_MEMBERS	GCK	NM_000162.5	c.544G>A	p.Val182Met	13
MODY_FAMILY_MEMBERS	GCK	NM_000162.5	c.554T>C	p.Leu185Pro	2
MODY_FAMILY_MEMBERS	GCK	NM_000162.5	c.556C>T	p.Arg186*	46
MODY_FAMILY_MEMBERS	GCK	NM_000162.5	c.562G>A	p.Ala188Thr	2
MODY_FAMILY_MEMBERS	GCK	NM_000162.5	c.563C>G	p.Ala188Gly	1
MODY_FAMILY_MEMBERS	GCK	NM_000162.5	c.566T>C	p.Ile189Thr	3
MODY_FAMILY_MEMBERS	GCK	NM_000162.5	c.571C>T	p.Arg191Trp	44
MODY_FAMILY_MEMBERS	GCK	NM_000162.5	c.572G>A	p.Arg191Gln	1
MODY_FAMILY_MEMBERS	GCK	NM_000162.5	c.579+1G>A	p.?	3
MODY_FAMILY_MEMBERS	GCK	NM_000162.5	c.580-13_580-1del	p.?	3
MODY_FAMILY_MEMBERS	GCK	NM_000162.5	c.580del	p.Asp194fs	1
MODY_FAMILY_MEMBERS	GCK	NM_000162.5	c.59T>C	p.Leu20Pro	1
MODY_FAMILY_MEMBERS	GCK	NM_000162.5	c.601G>T	p.Ala201Ser	9
MODY_FAMILY_MEMBERS	GCK	NM_000162.5	c.608T>A	p.Val203Glu	1
MODY_FAMILY_MEMBERS	GCK	NM_000162.5	c.608T>C	p.Val203Ala	7
MODY_FAMILY_MEMBERS	GCK	NM_000162.5	c.614dup	p.Asp205fs	1
MODY_FAMILY_MEMBERS	GCK	NM_000162.5	c.616A>C	p.Thr206Pro	4
MODY_FAMILY_MEMBERS	GCK	NM_000162.5	c.617C>T	p.Thr206Met	10
MODY_FAMILY_MEMBERS	GCK	NM_000162.5	c.623C>T	p.Ala208Val	1
MODY_FAMILY_MEMBERS	GCK	NM_000162.5	c.626C>T	p.Thr209Met	5
MODY_FAMILY_MEMBERS	GCK	NM_000162.5	c.637T>C	p.Cys213Arg	1
MODY_FAMILY_MEMBERS	GCK	NM_000162.5	c.642C>A	p.Tyr214*	5
MODY_FAMILY_MEMBERS	GCK	NM_000162.5	c.645C>A	p.Tyr215*	6
MODY_FAMILY_MEMBERS	GCK	NM_000162.5	c.645C>G	p.Tyr215*	4
MODY_FAMILY_MEMBERS	GCK	NM_000162.5	c.660C>A	p.Cys220*	2
MODY_FAMILY_MEMBERS	GCK	NM_000162.5	c.667G>A	p.Gly223Ser	4
MODY_FAMILY_MEMBERS	GCK	NM_000162.5	c.676G>A	p.Val226Met	9
MODY_FAMILY_MEMBERS	GCK	NM_000162.5	c.679+1G>C	p.?	7
MODY_FAMILY_MEMBERS	GCK	NM_000162.5	c.67T>G	p.Phe23Val	1
MODY_FAMILY_MEMBERS	GCK	NM_000162.5	c.683C>A	p.Thr228Lys	8
MODY_FAMILY_MEMBERS	GCK	NM_000162.5	c.683C>T	p.Thr228Met	17
MODY_FAMILY_MEMBERS	GCK	NM_000162.5	c.686G>T	p.Gly229Val	1
MODY_FAMILY_MEMBERS	GCK	NM_000162.5	c.695C>A	p.Ala232Asp	2
MODY_FAMILY_MEMBERS	GCK	NM_000162.5	c.706G>A	p.Glu236Lys	11
MODY_FAMILY_MEMBERS	GCK	NM_000162.5	c.736G>A	p.Gly246Arg	4
MODY_FAMILY_MEMBERS	GCK	NM_000162.5	c.737G>C	p.Gly246Ala	2
MODY_FAMILY_MEMBERS	GCK	NM_000162.5	c.748C>T	p.Arg250Cys	1
MODY_FAMILY_MEMBERS	GCK	NM_000162.5	c.74T>G	p.Leu25Arg	2
MODY_FAMILY_MEMBERS	GCK	NM_000162.5	c.757del	p.Val253fs	2
MODY_FAMILY_MEMBERS	GCK	NM_000162.5	c.758T>C	p.Val253Ala	3
MODY_FAMILY_MEMBERS	GCK	NM_000162.5	c.760A>C	p.Asn254His	2
MODY_FAMILY_MEMBERS	GCK	NM_000162.5	c.764C>A	p.Thr255Asn	1
MODY_FAMILY_MEMBERS	GCK	NM_000162.5	c.766G>A	p.Glu256Lys	3
MODY_FAMILY_MEMBERS	GCK	NM_000162.5	c.76C>T	p.Gln26*	1
MODY_FAMILY_MEMBERS	GCK	NM_000162.5	c.771G>C	p.Trp257Cys	1
MODY_FAMILY_MEMBERS	GCK	NM_000162.5	c.772G>A	p.Gly258Ser	3
MODY_FAMILY_MEMBERS	GCK	NM_000162.5	c.775G>A	p.Ala259Thr	2
MODY_FAMILY_MEMBERS	GCK	NM_000162.5	c.781G>A	p.Gly261Arg	10
MODY_FAMILY_MEMBERS	GCK	NM_000162.5	c.79G>T	p.Glu27*	1
MODY_FAMILY_MEMBERS	GCK	NM_000162.5	c.802G>A	p.Glu268Lys	2
MODY_FAMILY_MEMBERS	GCK	NM_000162.5	c.834C>G	p.Asp278Glu	2
MODY_FAMILY_MEMBERS	GCK	NM_000162.5	c.835G>T	p.Glu279*	4
MODY_FAMILY_MEMBERS	GCK	NM_000162.5	c.856C>T	p.Gln286*	1
MODY_FAMILY_MEMBERS	GCK	NM_000162.5	c.860A>C	p.Gln287Pro	3
MODY_FAMILY_MEMBERS	GCK	NM_000162.5	c.864-1G>A	p.?	7
MODY_FAMILY_MEMBERS	GCK	NM_000162.5	c.865T>A	p.Tyr289Asn	2
MODY_FAMILY_MEMBERS	GCK	NM_000162.5	c.868G>A	p.Glu290Lys	1
MODY_FAMILY_MEMBERS	GCK	NM_000162.5	c.871A>G	p.Lys291Glu	1
MODY_FAMILY_MEMBERS	GCK	NM_000162.5	c.877A>C	p.Ile293Leu	1
MODY_FAMILY_MEMBERS	GCK	NM_000162.5	c.878T>G	p.Ile293Arg	3
MODY_FAMILY_MEMBERS	GCK	NM_000162.5	c.883G>A	p.Gly295Ser	2
MODY_FAMILY_MEMBERS	GCK	NM_000162.5	c.895G>C	p.Gly299Arg	12
MODY_FAMILY_MEMBERS	GCK	NM_000162.5	c.896del	p.Gly229fs	5
MODY_FAMILY_MEMBERS	GCK	NM_000162.5	c.896G>A	p.Gly299Asp	2
MODY_FAMILY_MEMBERS	GCK	NM_000162.5	c.896G>T	p.Gly299Val	3
MODY_FAMILY_MEMBERS	GCK	NM_000162.5	c.898G>A	p.Glu300Lys	2
MODY_FAMILY_MEMBERS	GCK	NM_000162.5	c.902T>C	p.Leu301Pro	2
MODY_FAMILY_MEMBERS	GCK	NM_000162.5	c.907C>T	p.Arg303Trp	2
MODY_FAMILY_MEMBERS	GCK	NM_000162.5	c.917T>C	p.Leu306Pro	1
MODY_FAMILY_MEMBERS	GCK	NM_000162.5	c.930_931del	p.Asp311fs	6
MODY_FAMILY_MEMBERS	GCK	NM_000162.5	c.938del	p.Asn313fs	2
MODY_FAMILY_MEMBERS	GCK	NM_000162.5	c.938dup	p.Asn313fs	1
MODY_FAMILY_MEMBERS	GCK	NM_000162.5	c.941T>G	p.Leu314Arg	1
MODY_FAMILY_MEMBERS	GCK	NM_000162.5	c.943C>T	p.Leu315Phe	1
MODY_FAMILY_MEMBERS	GCK	NM_000162.5	c.952G>A	p.Gly318Arg	9
MODY_FAMILY_MEMBERS	GCK	NM_000162.5	c.971T>C	p.Leu324Pro	5
MODY_FAMILY_MEMBERS	GCK	NM_000162.5	c.995C>A	p.Thr332Lys	2
MODY_FAMILY_MEMBERS	HNF1A	NM_000545.6	c.1107+1G>A	p.?	1
MODY_FAMILY_MEMBERS	HNF1A	NM_000545.6	c.1004C>G	p.Ser335*	1
MODY_FAMILY_MEMBERS	HNF1A	NM_000545.6	c.1045del	p.His349fs	1
MODY_FAMILY_MEMBERS	HNF1A	NM_000545.6	c.1053del	p.Ser352fs	2
MODY_FAMILY_MEMBERS	HNF1A	NM_000545.6	c.1053delG	p.Ser352fs	1
MODY_FAMILY_MEMBERS	HNF1A	NM_000545.6	c.110C>T	p.Arg54*	1
MODY_FAMILY_MEMBERS	HNF1A	NM_000545.6	c.1134delT	p.Pro379fs	1
MODY_FAMILY_MEMBERS	HNF1A	NM_000545.6	c.1136_1137del	p.Pro379fs	2
MODY_FAMILY_MEMBERS	HNF1A	NM_000545.6	c.1136_1137delCT	p.Pro379fs	3
MODY_FAMILY_MEMBERS	HNF1A	NM_000545.6	c.1137del	p.Val380fs	3
MODY_FAMILY_MEMBERS	HNF1A	NM_000545.6	c.1146_1156del	p.Leu383fs	2
MODY_FAMILY_MEMBERS	HNF1A	NM_000545.6	c.1193A>C	p.Gln398Pro	1
MODY_FAMILY_MEMBERS	HNF1A	NM_000545.6	c.1238C>T	p.Thr413Ile	1
MODY_FAMILY_MEMBERS	HNF1A	NM_000545.6	c.1240_1243delinsCCA	p.Ile414fs	5
MODY_FAMILY_MEMBERS	HNF1A	NM_000545.6	c.1295C>A	p.Ser432Tyr	3
MODY_FAMILY_MEMBERS	HNF1A	NM_000545.6	c.1322_1325dup	p.Gln442fs	3
MODY_FAMILY_MEMBERS	HNF1A	NM_000545.6	c.1324C>T	p.Gln442*	4
MODY_FAMILY_MEMBERS	HNF1A	NM_000545.6	c.1328_1329del	p.Ala443fs	4
MODY_FAMILY_MEMBERS	HNF1A	NM_000545.6	c.1330_1331del	p.Gln444fs	2
MODY_FAMILY_MEMBERS	HNF1A	NM_000545.6	c.1340C>T	p.Pro447Leu	17
MODY_FAMILY_MEMBERS	HNF1A	NM_000545.6	c.1370C>T	p.Thr457Ile	1
MODY_FAMILY_MEMBERS	HNF1A	NM_000545.6	c.1420C>T	p.Gln474*	2
MODY_FAMILY_MEMBERS	HNF1A	NM_000545.6	c.1463C>T	p.Pro488Leu	1
MODY_FAMILY_MEMBERS	HNF1A	NM_000545.6	c.1504del	p.Leu502fs	1
MODY_FAMILY_MEMBERS	HNF1A	NM_000545.6	c.1504delC	p.Leu502fs	1
MODY_FAMILY_MEMBERS	HNF1A	NM_000545.6	c.1556C>T	p.Pro519Leu	4
MODY_FAMILY_MEMBERS	HNF1A	NM_000545.6	c.160C>T	p.Arg54*	4
MODY_FAMILY_MEMBERS	HNF1A	NM_000545.6	c.1623+1G>A	p.?	3
MODY_FAMILY_MEMBERS	HNF1A	NM_000545.6	c.16A>T	p.Ser6Cys	1
MODY_FAMILY_MEMBERS	HNF1A	NM_000545.6	c.1719del	p.Ser574fs	4
MODY_FAMILY_MEMBERS	HNF1A	NM_000545.6	c.1768+1G>A	p.?	2
MODY_FAMILY_MEMBERS	HNF1A	NM_000545.6	c.1859C>T	p.Thr620Ile	5
MODY_FAMILY_MEMBERS	HNF1A	NM_000545.6	c.185del	p.Asn62fs	5
MODY_FAMILY_MEMBERS	HNF1A	NM_000545.6	c.197dup	p.Thr67fs	4
MODY_FAMILY_MEMBERS	HNF1A	NM_000545.6	c.26A>C	p.Gln9Pro	1
MODY_FAMILY_MEMBERS	HNF1A	NM_000545.6	c.319C>G	p.Leu107Val	1
MODY_FAMILY_MEMBERS	HNF1A	NM_000545.6	c.326+1G>A	p.?	4
MODY_FAMILY_MEMBERS	HNF1A	NM_000545.6	c.335C>T	p.Pro112Leu	14
MODY_FAMILY_MEMBERS	HNF1A	NM_000545.6	c.344T>G	p.Val115Gly	1
MODY_FAMILY_MEMBERS	HNF1A	NM_000545.6	c.347C>T	p.Ala116Val	14
MODY_FAMILY_MEMBERS	HNF1A	NM_000545.6	c.349A>G	p.Lys117Glu	4
MODY_FAMILY_MEMBERS	HNF1A	NM_000545.6	c.34C>T	p.Leu12Phe	1
MODY_FAMILY_MEMBERS	HNF1A	NM_000545.6	c.391C>T	p.Arg131Trp	14
MODY_FAMILY_MEMBERS	HNF1A	NM_000545.6	c.392G>A	p.Arg131Gln	3
MODY_FAMILY_MEMBERS	HNF1A	NM_000545.6	c.404del	p.Asp135fs	4
MODY_FAMILY_MEMBERS	HNF1A	NM_000545.6	c.404delA	p.Asp135fs	4
MODY_FAMILY_MEMBERS	HNF1A	NM_000545.6	c.411_412del	p.Gly138fs	1
MODY_FAMILY_MEMBERS	HNF1A	NM_000545.6	c.425C>T	p.Ser142Phe	1
MODY_FAMILY_MEMBERS	HNF1A	NM_000545.6	c.427C>T	p.His143Tyr	8
MODY_FAMILY_MEMBERS	HNF1A	NM_000545.6	c.429C>G	p.His143Gln	1
MODY_FAMILY_MEMBERS	HNF1A	NM_000545.6	c.431T>C	p.Leu144Pro	3
MODY_FAMILY_MEMBERS	HNF1A	NM_000545.6	c.434C>T	p.Ser145Phe	4
MODY_FAMILY_MEMBERS	HNF1A	NM_000545.6	c.436dup	p.Gln146fs	1
MODY_FAMILY_MEMBERS	HNF1A	NM_000545.6	c.475C>T	p.Arg159Trp	5
MODY_FAMILY_MEMBERS	HNF1A	NM_000545.6	c.476G>A	p.Arg159Gln	10
MODY_FAMILY_MEMBERS	HNF1A	NM_000545.6	c.480del	p.Ala161fs	1
MODY_FAMILY_MEMBERS	HNF1A	NM_000545.6	c.493T>C	p.Trp165Arg	1
MODY_FAMILY_MEMBERS	HNF1A	NM_000545.6	c.494G>A	p.Trp165*	1
MODY_FAMILY_MEMBERS	HNF1A	NM_000545.6	c.511C>T	p.Arg171*	14
MODY_FAMILY_MEMBERS	HNF1A	NM_000545.6	c.526+1G>A	p.?	5
MODY_FAMILY_MEMBERS	HNF1A	NM_000545.6	c.526+2dup	p.?	2
MODY_FAMILY_MEMBERS	HNF1A	NM_000545.6	c.526C>T	p.Gln176*	3
MODY_FAMILY_MEMBERS	HNF1A	NM_000545.6	c.527-1G>A	p.?	3
MODY_FAMILY_MEMBERS	HNF1A	NM_000545.6	c.535dup	p.His179fs	2
MODY_FAMILY_MEMBERS	HNF1A	NM_000545.6	c.535dupC	p.His179fs	1
MODY_FAMILY_MEMBERS	HNF1A	NM_000545.6	c.544C>T	p.Gln182*	1
MODY_FAMILY_MEMBERS	HNF1A	NM_000545.6	c.572del	p.Gly191fs	1
MODY_FAMILY_MEMBERS	HNF1A	NM_000545.6	c.58G>A	p.Gly20Arg	1
MODY_FAMILY_MEMBERS	HNF1A	NM_000545.6	c.591G>T	p.Lys197Asn	1
MODY_FAMILY_MEMBERS	HNF1A	NM_000545.6	c.598C>T	p.Arg200Trp	6
MODY_FAMILY_MEMBERS	HNF1A	NM_000545.6	c.599G>A	p.Arg200Gln	16
MODY_FAMILY_MEMBERS	HNF1A	NM_000545.6	c.607C>T	p.Arg203Cys	1
MODY_FAMILY_MEMBERS	HNF1A	NM_000545.6	c.608G>A	p.Arg203His	6
MODY_FAMILY_MEMBERS	HNF1A	NM_000545.6	c.617_626dup	p.Ser210fs	3
MODY_FAMILY_MEMBERS	HNF1A	NM_000545.6	c.620G>A	p.Gly207Asp	9
MODY_FAMILY_MEMBERS	HNF1A	NM_000545.6	c.637A>T	p.Ile213Phe	1
MODY_FAMILY_MEMBERS	HNF1A	NM_000545.6	c.646C>T	p.Gln216*	4
MODY_FAMILY_MEMBERS	HNF1A	NM_000545.6	c.653A>G	p.Tyr218Cys	1
MODY_FAMILY_MEMBERS	HNF1A	NM_000545.6	c.673A>C	p.Ser225Arg	5
MODY_FAMILY_MEMBERS	HNF1A	NM_000545.6	c.676A>G	p.Lys226Glu	3
MODY_FAMILY_MEMBERS	HNF1A	NM_000545.6	c.685C>T	p.Arg229*	14
MODY_FAMILY_MEMBERS	HNF1A	NM_000545.6	c.686G>A	p.Arg229Gln	17
MODY_FAMILY_MEMBERS	HNF1A	NM_000545.6	c.686G>C	p.Arg229Pro	2
MODY_FAMILY_MEMBERS	HNF1A	NM_000545.6	c.690_691deGA	p.Glu230fs	1
MODY_FAMILY_MEMBERS	HNF1A	NM_000545.6	c.690_691delGA	p.Glu230fs	2
MODY_FAMILY_MEMBERS	HNF1A	NM_000545.6	c.694C>G	p.Leu232Val	4
MODY_FAMILY_MEMBERS	HNF1A	NM_000545.6	c.709A>C	p.Asn237His	1
MODY_FAMILY_MEMBERS	HNF1A	NM_000545.6	c.710A>G	p.Asn237Ser	2
MODY_FAMILY_MEMBERS	HNF1A	NM_000545.6	c.714-2A>G	p.?	1
MODY_FAMILY_MEMBERS	HNF1A	NM_000545.6	c.715G>A	p.Ala239Thr	1
MODY_FAMILY_MEMBERS	HNF1A	NM_000545.6	c.721T>C	p.Cys241Arg	1
MODY_FAMILY_MEMBERS	HNF1A	NM_000545.6	c.736G>T	p.Val246Leu	5
MODY_FAMILY_MEMBERS	HNF1A	NM_000545.6	c.758G>A	p.Gly253Glu	2
MODY_FAMILY_MEMBERS	HNF1A	NM_000545.6	c.775G>T	p.Val259Phe	1
MODY_FAMILY_MEMBERS	HNF1A	NM_000545.6	c.779C>T	p.Thr260Met	10
MODY_FAMILY_MEMBERS	HNF1A	NM_000545.6	c.781G>A	p.Glu261Lys	4
MODY_FAMILY_MEMBERS	HNF1A	NM_000545.6	c.787C>T	p.Arg263Cys	5
MODY_FAMILY_MEMBERS	HNF1A	NM_000545.6	c.788G>A	p.Arg263His	3
MODY_FAMILY_MEMBERS	HNF1A	NM_000545.6	c.790G>T	p.Val264Phe	1
MODY_FAMILY_MEMBERS	HNF1A	NM_000545.6	c.799T>A	p.Trp267Arg	5
MODY_FAMILY_MEMBERS	HNF1A	NM_000545.6	c.801G>A	p.Trp267*	5
MODY_FAMILY_MEMBERS	HNF1A	NM_000545.6	c.811C>T	p.Arg271Trp	12
MODY_FAMILY_MEMBERS	HNF1A	NM_000545.6	c.812G>A	p.Arg271Gln	1
MODY_FAMILY_MEMBERS	HNF1A	NM_000545.6	c.814C>T	p.Arg272Cys	12
MODY_FAMILY_MEMBERS	HNF1A	NM_000545.6	c.815G>A	p.Arg272His	5
MODY_FAMILY_MEMBERS	HNF1A	NM_000545.6	c.819A>C	p.Lys273Asn	1
MODY_FAMILY_MEMBERS	HNF1A	NM_000545.6	c.824A>T	p.Glu275Val	1
MODY_FAMILY_MEMBERS	HNF1A	NM_000545.6	c.827C>A	p.Ala276Asp	1
MODY_FAMILY_MEMBERS	HNF1A	NM_000545.6	c.838A>C	p.Lys280Gln	1
MODY_FAMILY_MEMBERS	HNF1A	NM_000545.6	c.858C>G	p.Tyr286*	2
MODY_FAMILY_MEMBERS	HNF1A	NM_000545.6	c.864del	p.Pro291fs	1
MODY_FAMILY_MEMBERS	HNF1A	NM_000545.6	c.871_872insA	p.Pro291fs	1
MODY_FAMILY_MEMBERS	HNF1A	NM_000545.6	c.871dup	p.Gly292fs	3
MODY_FAMILY_MEMBERS	HNF1A	NM_000545.6	c.872del	p.Pro291fs	5
MODY_FAMILY_MEMBERS	HNF1A	NM_000545.6	c.872delC	p.Pro291fs	13
MODY_FAMILY_MEMBERS	HNF1A	NM_000545.6	c.872dup	p.Gly292fs	98
MODY_FAMILY_MEMBERS	HNF1A	NM_000545.6	c.872dupC	p.Gly292fs	80
MODY_FAMILY_MEMBERS	HNF1A	NM_000545.6	c.873dupA	p.Gly292fs	2
MODY_FAMILY_MEMBERS	HNF1A	NM_000545.6	c.8C>A	p.Ser3Tyr	4
MODY_FAMILY_MEMBERS	HNF1A	NM_000545.6	c.956-2A>G	p.?	5
MODY_FAMILY_MEMBERS	HNF4A	NM_175914.4	c.1000C>T	p.Gln334*	1
MODY_FAMILY_MEMBERS	HNF4A	NM_175914.4	c.1068_1074del	p.Pro357fs	2
MODY_FAMILY_MEMBERS	HNF4A	NM_175914.4	c.1117C>T	p.Gln373*	2
MODY_FAMILY_MEMBERS	HNF4A	NM_175914.4	c.1198C>T	p.Arg400*	2
MODY_FAMILY_MEMBERS	HNF4A	NM_175914.4	c.140del	p.Gly47fs	1
MODY_FAMILY_MEMBERS	HNF4A	NM_175914.4	c.150C>G	p.Tyr50*	4
MODY_FAMILY_MEMBERS	HNF4A	NM_175914.4	c.152G>A	p.Gly51Asp	2
MODY_FAMILY_MEMBERS	HNF4A	NM_175914.4	c.194G>A	p.Ser65Asn	1
MODY_FAMILY_MEMBERS	HNF4A	NM_175914.4	c.199C>T	p.Arg67Trp	2
MODY_FAMILY_MEMBERS	HNF4A	NM_175914.4	c.200G>A	p.Arg67Gln	8
MODY_FAMILY_MEMBERS	HNF4A	NM_175914.4	c.240C>G	p.Cys80Trp	2
MODY_FAMILY_MEMBERS	HNF4A	NM_175914.4	c.320C>A	p.Ala107Asp	7
MODY_FAMILY_MEMBERS	HNF4A	NM_175914.4	c.322G>A	p.Val108Ile	6
MODY_FAMILY_MEMBERS	HNF4A	NM_175914.4	c.334C>T	p.Arg112Trp	2
MODY_FAMILY_MEMBERS	HNF4A	NM_175914.4	c.335G>A	p.Arg112Gln	11
MODY_FAMILY_MEMBERS	HNF4A	NM_175914.4	c.37G>T	p.Glu13*	3
MODY_FAMILY_MEMBERS	HNF4A	NM_175914.4	c.421C>T	p.Arg141*	2
MODY_FAMILY_MEMBERS	HNF4A	NM_175914.4	c.48C>A	p.Tyr16*	4
MODY_FAMILY_MEMBERS	HNF4A	NM_175914.4	c.48C>G	p.Tyr16*	4
MODY_FAMILY_MEMBERS	HNF4A	NM_175914.4	c.530T>C	p.Val177Ala	2
MODY_FAMILY_MEMBERS	HNF4A	NM_175914.4	c.542A>C	p.Lys181Thr	1
MODY_FAMILY_MEMBERS	HNF4A	NM_175914.4	c.577G>T	p.Asp193Tyr	10
MODY_FAMILY_MEMBERS	HNF4A	NM_175914.4	c.583-1G>A	p.?	1
MODY_FAMILY_MEMBERS	HNF4A	NM_175914.4	c.601C>T	p.His201Tyr	1
MODY_FAMILY_MEMBERS	HNF4A	NM_175914.4	c.623T>C	p.Leu208Pro	1
MODY_FAMILY_MEMBERS	HNF4A	NM_175914.4	c.625G>A	p.Gly209Arg	1
MODY_FAMILY_MEMBERS	HNF4A	NM_175914.4	c.62C>A	p.Ser21*	7
MODY_FAMILY_MEMBERS	HNF4A	NM_175914.4	c.670+2T>G	p.?	1
MODY_FAMILY_MEMBERS	HNF4A	NM_175914.4	c.691C>T	p.Arg231Trp	1
MODY_FAMILY_MEMBERS	HNF4A	NM_175914.4	c.692G>A	p.Arg231Gln	1
MODY_FAMILY_MEMBERS	HNF4A	NM_175914.4	c.740T>C	p.Leu247Pro	3
MODY_FAMILY_MEMBERS	HNF4A	NM_175914.4	c.763C>T	p.Gln255*	3
MODY_FAMILY_MEMBERS	HNF4A	NM_175914.4	c.787G>C	p.Glu263Gln	6
MODY_FAMILY_MEMBERS	HNF4A	NM_175914.4	c.805G>C	p.Ala269Pro	2
MODY_FAMILY_MEMBERS	HNF4A	NM_175914.4	c.827-1G>C	p.?	1
MODY_FAMILY_MEMBERS	HNF4A	NM_175914.4	c.827-1G>T	p.?	4
MODY_FAMILY_MEMBERS	HNF4A	NM_175914.4	c.868C>T	p.Arg290Cys	17
MODY_FAMILY_MEMBERS	HNF4A	NM_175914.4	c.869G>A	p.Arg290His	9
MODY_FAMILY_MEMBERS	HNF4A	NM_175914.4	c.869G>C	p.Arg290Pro	2
MODY_FAMILY_MEMBERS	HNF4A	NM_175914.4	c.901A>T	p.Ile301Phe	1
MODY_FAMILY_MEMBERS	HNF4A	NM_175914.4	c.913C>T	p.Gln305*	1
MODY_FAMILY_MEMBERS	HNF4A	NM_175914.4	c.926G>T	p.Arg309Leu	3
MODY_FAMILY_MEMBERS	HNF4A	NM_175914.4	c.931C>A	p.Arg311Ser	1
MODY_FAMILY_MEMBERS	HNF4A	NM_175914.4	c.931C>T	p.Arg311Cys	1
MODY_FAMILY_MEMBERS	HNF4A	NM_175914.4	c.932G>A	p.Arg311His	7
MODY_FAMILY_MEMBERS	HNF4A	NM_175914.4	c.938G>T	p.Gly313Val	3
MODY_FAMILY_MEMBERS	HNF4A	NM_175914.4	c.947T>C	p.Leu316Pro	1
MODY_FAMILY_MEMBERS	HNF4A	NM_175914.4	c.956T>C	p.Leu319Pro	10
MODY_FAMILY_MEMBERS	HNF4A	NM_175914.4	c.976A>C	p.Thr326Pro	1

## Sheet: Geisinger
study	gene	transcript	cdna_nomenclature	protein_nomenclature	N	assertion_criteria	classification
GEISINGER	GCK	NM_000162.5	c.106C>T	p.Arg36Trp	1	PM2, PP3, PP1_Strong, PS4, PM5, PP4, PP2, PS3	Pathogenic
GEISINGER	GCK	NM_000162.5	c.122T>G	p.Met41Arg	1	PM2, PP3, PP1_Moderate, PS4_Strong, PM5_Supporting, PP4, PP2	Likely pathogenic
GEISINGER	GCK	NM_000162.5	c.1247A>G	p.His416Arg	1	PM2, PP3, PS4_Supporting, PM5_Supporting, PP4, PP2	Pathogenic
GEISINGER	GCK	NM_000162.5	c.127C>T	p.Arg43Cys	2	PS4, PP1_Strong, PP2, PP3, PP4, PM2, PS3_Moderate, PM5	Pathogenic
GEISINGER	GCK	NM_000162.5	c.209-1G>A	p.?	3	PVS1, PM2, PS4_Supporting, PP4	Pathogenic
GEISINGER	GCK	NM_000162.5	c.296G>A	p.Trp99*	1	PVS1, PM2, PP1_Moderate, PS4_Moderate, PP4	Pathogenic
GEISINGER	GCK	NM_000162.5	c.484-2A>G	p.?	1	PVS1, PM2, PS1_Supporting, PP4	Pathogenic
GEISINGER	GCK	NM_000162.5	c.544G>A	p.Val182Met	3	PM2, PP1_Strong, PS4, PM5_Supporting, PP4, PP2, PS3	Pathogenic
GEISINGER	GCK	NM_000162.5	c.566T>C	p.Ile189Thr	1	PM2, PP3, PP2, PS4, PP4_Moderate, PP1_Strong	Pathogenic
GEISINGER	GCK	NM_000162.5	c.572G>A	p.Arg191Gln	1	PP3, PP2, PM2, PS4, PP1_Strong, PP4_Moderate, PM5_Supporting	Pathogenic
GEISINGER	GCK	NM_000162.5	c.676G>A	p.Val226Met	3	PS4, PP1_Strong, PS3_Moderate, PM2, PP2, PP4_Moderate, PP3, PM1	Pathogenic
GEISINGER	GCK	NM_000162.5	c.683C>T	p.Thr228Met	1	PM2, PP1_Strong, PS4, PM5_Supporting, PP4, PP2, PS3	Pathogenic
GEISINGER	GCK	NM_000162.5	c.793G>A	p.Glu265Lys	2	PM2, PS4_Moderate, PP4, PP2, PS3	Pathogenic
GEISINGER	GCK	NM_000162.5	c.863+1G>A	p.?	1	PVS1, PM2, PS4_Supporting, PS1_Moderate, PP4	Pathogenic
GEISINGER	GCK	NM_000162.5	c.878T>C	p.Ile293Thr	1	PM2, PP3, PP1, PS4_Moderate, PM5, PP4, PP2	Likely pathogenic
GEISINGER	GCK	NM_000162.5	c.917T>C	p.Leu306Pro	3	PM2, PP3, PP1, PS4_Supporting, PM5_Supporting, PP4, PP2	Likely pathogenic
GEISINGER	GCK	NM_000162.5	c.951C>G	p.His317Gln	5	PM2, PP3, PP1_Moderate, PS4_Strong, PM5_Supporting, PP4, PP2	Pathogenic
GEISINGER	GCK	NM_000162.5	c.98T>C	p.Val33Ala	1	PM2, PP3, PS4_Moderate, PM5_Supporting, PP4, PP2	Likely pathogenic
GEISINGER	HNF1A	NM_000545.6	c.1456del	p.Gln486Argfs*45	1	PVS1, PM2	Pathogenic
GEISINGER	HNF1A	NM_000545.6	c.1623+1G>T	p.?	2	PVS1, PM2, PS1_Supporting	Pathogenic
GEISINGER	HNF1A	NM_000545.6	c.347C>T	p.Ala116Val	1	PM2, PP1_Strong, PS4, PM5_Supporting, PP4	Pathogenic
GEISINGER	HNF1A	NM_000545.6	c.52G>T	p.Glu18*	2	PVS1, PM2	Pathogenic
GEISINGER	HNF1A	NM_000545.6	c.608G>A	p.Arg203His	1	PS4, PP1_Strong, PM1, PM2, PP4_Moderate, PP3, PS3_Supporting	Pathogenic
GEISINGER	HNF1A	NM_000545.6	c.626C>A	p.Ala209Glu	3	PS4_moderate, PP3, PP4, PM1_Supporting, PM2	Likely pathogenic
GEISINGER	HNF1A	NM_000545.6	c.863_864insC	p.Pro289Alafs*28	4	PVS1, PP1_Strong, PS4_Strong, PS2_Moderate	Pathogenic
GEISINGER	HNF4A	NM_175914.4	c.1064-1G>T	p.?	1	PVS1, PM2	Pathogenic
GEISINGER	HNF4A	NM_175914.4	c.1086dup	p.Ala363Cysfs*35	10	PVS1, PM2	Pathogenic
GEISINGER	HNF4A	NM_175914.4	c.322G>A	p.Val108Ile	3	PM1_Supporting, PM2, PP3, PS4, PP1_Strong, PP4	Pathogenic
GEISINGER	HNF4A	NM_175914.4	c.925C>T	p.Arg309Cys	1	PS4, PM1_supporting, PP1_moderate, PP4_moderate, PP3	Pathogenic
GEISINGER	HNF4A	NM_175914.4	c.932G>A	p.Arg311His	1	PM2, PP3, PM5, PP4, PM1_Supporting	Likely pathogenic
GEISINGER	HNF4A	NM_175914.4	c.981G>A	p.Trp327*	1	PVS1, PM2, PP4	Pathogenic

## Sheet: UKB
study	gene	transcript	cdna_nomenclature	protein_nomenclature	N	assertion_criteria	classification
UK BIOBANK	GCK	NM_000162.5	c.1019+2T>C	p.?	1	PVS1, PM2, PS3, PM3, PP1_Strong	Pathogenic
UK BIOBANK	GCK	NM_000162.5	c.1019G>T	p.Ser340Ile	1	PM2, PP3, PP1_Strong, PS4, PM5, PP4, PP2	Pathogenic
UK BIOBANK	GCK	NM_000162.5	c.106C>T	p.Arg36Trp	2	PM2, PP3, PP1_Strong, PS4, PM5, PP4, PP2, PS3	Pathogenic
UK BIOBANK	GCK	NM_000162.5	c.1174C>T	p.Arg392Cys	3	PP2, PP3, PP4, PM2, PS4, PP1_Strong	Pathogenic
UK BIOBANK	GCK	NM_000162.5	c.1264C>T	p.Arg422Trp	3	PM2, PP3, PP4, PS4_Supporting, PP1, PP2, PM5_Supporting	Likely pathogenic
UK BIOBANK	GCK	NM_000162.5	c.128G>A	p.Arg43His	1	PS4, PP1_Moderate, PP2, PP3, PM2, PM5, PP4, PS3	Pathogenic
UK BIOBANK	GCK	NM_000162.5	c.130G>A	p.Gly44Ser	1	PM2, PP3, PP1_Strong, PS4, PM5, PP4, PP2	Pathogenic
UK BIOBANK	GCK	NM_000162.5	c.1322C>T	p.Ser441Leu	1	PM2, PP3, PP2, PP4, PM5_Supporting	Likely pathogenic
UK BIOBANK	GCK	NM_000162.5	c.1358C>T	p.Ser453Leu	1	PM2, PP3, PP1, PS4_Supporting, PM5_Supporting, PP4, PP2, PS3_Supporting	Likely pathogenic
UK BIOBANK	GCK	NM_000162.5	c.137G>T	p.Arg46Met	1	PM2, PP3, PP2, PP4, PS4_Supporting	Pathogenic
UK BIOBANK	GCK	NM_000162.5	c.158C>T	p.Ala53Val	1	PM2, PP3, PP1_Strong, PS4, PM5_Supporting, PP4, PP2	Pathogenic
UK BIOBANK	GCK	NM_000162.5	c.183C>A	p.Tyr61*	1	PVS1, PM2, PP1_Strong, PS4, PP4	Pathogenic
UK BIOBANK	GCK	NM_000162.5	c.208+2T>C	p.?	1	PVS1, PM2, PP3	Pathogenic
UK BIOBANK	GCK	NM_000162.5	c.209-1G>A	p.?	1	PVS1, PM2, PS4_Supporting, PP4	Pathogenic
UK BIOBANK	GCK	NM_000162.5	c.316C>T	p.Gln106*	2	PVS1, PM2, PP1, PS4, PP4	Pathogenic
UK BIOBANK	GCK	NM_000162.5	c.351_358del	p.Thr118Aspfs*8	1	PVS1, PM2, PP1, PS4_Moderate, PP4	Pathogenic
UK BIOBANK	GCK	NM_000162.5	c.370G>A	p.Asp124Asn	13	PM2, PP3, PP1_Strong, PS4, PM5_Supporting, PP4, PP2	Pathogenic
UK BIOBANK	GCK	NM_000162.5	c.391T>C	p.Ser131Pro	1	PM2, PP1_Strong, PP4, PP2, PS3_Supporting	Likely pathogenic
UK BIOBANK	GCK	NM_000162.5	c.461T>C	p.Val154Ala	2	PM2, PP3, PP1_Supporting, PS4_Moderate, PP4, PP2	Likely pathogenic
UK BIOBANK	GCK	NM_000162.5	c.478G>A	p.Asp160Asn	2	PM2, PP1_Strong, PS4, PM5_Supporting, PP4, PP2, PS3	Pathogenic
UK BIOBANK	GCK	NM_000162.5	c.483+2T>C	p.?	1	PVS1, PM2, PP3, PP4, PS4_Supporting	Pathogenic
UK BIOBANK	GCK	NM_000162.5	c.544G>A	p.Val182Met	2	PM2, PP1_Strong, PS4, PM5_Supporting, PP4, PP2, PS3	Pathogenic
UK BIOBANK	GCK	NM_000162.5	c.556C>T	p.Arg186*	5	PVS1, PM2, PP1_Strong, PS4, PP4	Pathogenic
UK BIOBANK	GCK	NM_000162.5	c.562G>A	p.Ala188Thr	2	PM2, PP1_Strong, PS4, PM5_Supporting, PP4, PP2, PS3	Pathogenic
UK BIOBANK	GCK	NM_000162.5	c.571C>T	p.Arg191Trp	8	PS4, PS3, PP1_Strong, PM6, PP4_Moderate, PM2, PP2, PP3	Pathogenic
UK BIOBANK	GCK	NM_000162.5	c.580-13_580-1del	p.?	2	PVS1, PM2, PP1_Strong, PP4	Pathogenic
UK BIOBANK	GCK	NM_000162.5	c.580-1G>A	p.?	1	PVS1, PM2, PP3, PS4_supporting, PP4	Pathogenic
UK BIOBANK	GCK	NM_000162.5	c.641dup	p.Tyr214*	1	PVS1, PM2, PS4_Supporting, PP1_Strong, PP4	Pathogenic
UK BIOBANK	GCK	NM_000162.5	c.660C>A	p.Cys220*	2	PVS1, PM2, PS4, PP1_Strong	Pathogenic
UK BIOBANK	GCK	NM_000162.5	c.661G>A	p.Glu221Lys	3	PM2, PP1_Strong, PS4, PP4_Moderate, PP2, PS3	Pathogenic
UK BIOBANK	GCK	NM_000162.5	c.748C>T	p.Arg250Cys	3	PS4, PP1_Strong, PP4_Moderate, PM2, PP2, PP3	Pathogenic
UK BIOBANK	GCK	NM_000162.5	c.76C>T	p.Gln26*	1	PVS1, PM2, PP1, PS4	Pathogenic
UK BIOBANK	GCK	NM_000162.5	c.781G>A	p.Gly261Arg	2	PM2, PP2, PP3, PP4_Moderate, PS3_Moderate, PM3, PP1_Strong, PS4, PS2	Pathogenic
UK BIOBANK	GCK	NM_000162.5	c.864-1G>C	p.?	1	PVS1, PM2, PP3	Pathogenic
UK BIOBANK	GCK	NM_000162.5	c.878T>G	p.Ile293Arg	1	PM2, PP3, PP1_Strong, PS4_Moderate, PM5, PP4, PP2	Likely pathogenic
UK BIOBANK	GCK	NM_000162.5	c.951C>G	p.His317Gln	8	PM2, PP3, PP1_Moderate, PS4_Strong, PM5_Supporting, PP4, PP2	Pathogenic
UK BIOBANK	HNF1A	NM_000545.6	c.1193A>C	p.Gln398Pro	1	PM2, PP3, PP1_Moderate, PP4, PM5_Supporting	Likely pathogenic
UK BIOBANK	HNF1A	NM_000545.6	c.1330_1331del	p.Gln444Glufs*104	1	PVS1, PM2, PP4_Moderate, PS4_Moderate, PP1	Pathogenic
UK BIOBANK	HNF1A	NM_000545.6	c.1396C>T	p.Gln466*	1	PVS1, PM2, PP1, PP4, PS3	Pathogenic
UK BIOBANK	HNF1A	NM_000545.6	c.1469T>G	p.Met490Arg	1	PP3, PM2, PP4_Supporting, PM1_Supporting, PP1_Supporting	Likely pathogenic
UK BIOBANK	HNF1A	NM_000545.6	c.1487_1494del	p.Leu496Profs*50	1	PVS1, PM2	Pathogenic
UK BIOBANK	HNF1A	NM_000545.6	c.1726C>T	p.Gln576*	2	PVS1, PM2	Pathogenic
UK BIOBANK	HNF1A	NM_000545.6	c.1781G>T	p.Ser594Ile	1	PP3, PM2, PS4, PP1_Strong, PP4	Pathogenic
UK BIOBANK	HNF1A	NM_000545.6	c.194G>A	p.Gly65Glu	1	PP3, PM2, PP4_Supporting, PM1_Supporting, PP1_Supporting	Likely pathogenic
UK BIOBANK	HNF1A	NM_000545.6	c.343G>T	p.Val115Leu	2	PM2, PP3, PP4, PS4_Moderate, PM5	Likely pathogenic
UK BIOBANK	HNF1A	NM_000545.6	c.391C>T	p.Arg131Trp	1	PP3, PM1, PM2, PM5, PS4, PP1_Strong	Pathogenic
UK BIOBANK	HNF1A	NM_000545.6	c.475C>T	p.Arg159Trp	1	PP3, PP4, PM1_Supporting, PM2, PM5, PS4, PP1_Strong	Pathogenic
UK BIOBANK	HNF1A	NM_000545.6	c.526C>T	p.Gln176*	1	PVS1, PM2, PS4, PP1_Supporting, PP4_Moderate	Pathogenic
UK BIOBANK	HNF1A	NM_000545.6	c.527-1G>A	p.?	1	PVS1, PM2, PP3, PP4, PS4_Moderate, PP1_Strong	Pathogenic
UK BIOBANK	HNF1A	NM_000545.6	c.598C>T	p.Arg200Trp	1	PS4, PP1_strong, PM2, PM5, PP3, PP4	Pathogenic
UK BIOBANK	HNF1A	NM_000545.6	c.685C>T	p.Arg229*	1	PVS1, PM2, PS4, PP1_Strong, PP4	Pathogenic
UK BIOBANK	HNF1A	NM_000545.6	c.686G>A	p.Arg229Gln	2	PS3_Supporting, PP1_Strong, PS4, PM1_Supporting, PM2, PP4_Moderate, PP3	Pathogenic
UK BIOBANK	HNF1A	NM_000545.6	c.781G>A	p.Glu261Lys	1	PP1_Strong, PP3, PP4, PM1_Supporting, PM2	Pathogenic
UK BIOBANK	HNF1A	NM_000545.6	c.812G>A	p.Arg271Gln	2	PS4, PP1_Strong, PM1, PP3, PM2	Pathogenic
UK BIOBANK	HNF4A	NM_175914.4	c.1033G>T	p.Asp345Tyr	1	PP3, PM2, PS4_Supporting, PP1, PP4, PS2	Pathogenic
UK BIOBANK	HNF4A	NM_175914.4	c.1198C>T	p.Arg400*	2	PVS1, PM2, PP4, PP1	Pathogenic
UK BIOBANK	HNF4A	NM_175914.4	c.200G>A	p.Arg67Gln	1	PS4, PM2, PP3, PP1_Strong, PP4_Moderate, PM1, PM5_Supporting	Pathogenic
UK BIOBANK	HNF4A	NM_175914.4	c.322G>A	p.Val108Ile	4	PM1_Supporting, PM2, PP3, PS4, PP1_Strong, PP4	Pathogenic
UK BIOBANK	HNF4A	NM_175914.4	c.335G>A	p.Arg112Gln	1	PS4, PP1_Strong, PP4_Moderate, PM2, PP3, PM1, PM5_Supporting	Pathogenic
UK BIOBANK	HNF4A	NM_175914.4	c.352C>T	p.Arg118*	1	PVS1, PM2, PP4_Moderate, PS4_Moderate, PP1_Strong	Pathogenic
UK BIOBANK	HNF4A	NM_175914.4	c.469A>C	p.Lys157Gln	1	PP3, PM2, PP4_Supporting, PM1_Supporting, PP1_Supporting	Likely pathogenic
UK BIOBANK	HNF4A	NM_175914.4	c.530T>C	p.Val177Ala	1	PP3, PM2, PS4_Moderate, PP4, PS4_Supporting, PM5_supporting	Likely pathogenic
UK BIOBANK	HNF4A	NM_175914.4	c.537G>A	p.Trp179*	1	PVS1, PM2, PP4	Pathogenic
UK BIOBANK	HNF4A	NM_175914.4	c.614A>C	p.His205Pro	1	PP3, PM2, PP4_Moderate, PP1	Likely pathogenic
UK BIOBANK	HNF4A	NM_175914.4	c.625G>A	p.Gly209Arg	2	PP3, PM2, PP4_Moderate, PP1	Likely pathogenic
UK BIOBANK	HNF4A	NM_175914.4	c.691C>T	p.Arg231Trp	2	PP3, PM2, PM5, PS4, PP4	Pathogenic
UK BIOBANK	HNF4A	NM_175914.4	c.787G>C	p.Glu263Gln	1	PP1_Strong, PP4_Moderate, PM2, PP3, PS3_Supporting	Likely pathogenic
UK BIOBANK	HNF4A	NM_175914.4	c.823C>T	p.Pro275Ser	2	PP3, PM2, PP4_Moderate, PP1	Likely pathogenic
UK BIOBANK	HNF4A	NM_175914.4	c.869G>A	p.Arg290His	1	PP3, PM2, PP1_Strong, PP4_Moderate, PS4	Pathogenic
UK BIOBANK	HNF4A	NM_175914.4	c.925C>T	p.Arg309Cys	2	PS4, PM1_supporting, PP1_moderate, PP4_moderate, PP3	Pathogenic
UK BIOBANK	HNF4A	NM_175914.4	c.926G>A	p.Arg309His	1	PM1_Supporting, PM2, PP3, PM5_Supporting, PP4, PP1_Moderate	Likely pathogenic
UK BIOBANK	HNF4A	NM_175914.4	c.926G>T	p.Arg309Leu	3	PM1_Supporting, PM2, PP3, PM5_Supporting, PP4_Moderate, PP1_Moderate, PS4_Moderate	Likely pathogenic
UK BIOBANK	HNF4A	NM_175914.4	c.932G>A	p.Arg311His	1	PM2, PP3, PM5, PP4, PM1_Supporting	Likely pathogenic
